# Supplementary material for: Exploration of genes associated with induction of the viable but non-culturable state of Campylobacter jejuni
Source: Arch Microbiol. 2024 May 15;206(6):260. doi: 10.1007/s00203-024-03980-y (PMC11093796; doi:10.1007/s00203-024-03980-y)
Supplement: Supplementary file 1 — Supplementary file1 (XLSX 11 KB) [file 203_2024_3980_MOESM1_ESM.xlsx]

## Sheet: Sheet1
Table S1. Cycle threshold (Ct) values of candidate internal control mRNAs
	flaC	purM	porA	groEL	Peb1A	Pal	CadF
Control 1	16.5577	21.5786	18.915	20.7117	16.9945	15.1684	25.473
Control 2	17.7479	20.6375	18.0323	19.8522	17.0781	16.1296	28.245
Control 3	18.8563	20.8947	16.8631	18.5898	17.4437	16.3751	31.1845
Control 4	15.7801	20.4098	16.1315	18.8907	14.8903	13.9037	22.659
Control 5	18.8099	20.3259	17.341	18.9671	18.3902	17.2336	33.6633
Control 6	17.6466	21.2875	15.2833	18.2456	15.4362	15.1698	24.9211
Low temperature condition 1	18.6079	23.3228	18.9337	20.7423	18.0136	16.5249	31.1413
Low temperature condition 2	18.1523	22.8268	18.0775	20.8242	18.3216	16.4445	28.3983
Low temperature condition 3	15.6984	21.4675	14.7422	18.3754	16.6124	15.3857	28.2915
Low temperature condition 4	22.9308	22.9433	23.6348	22.0881	22.414	21.9116	32.6185
High osmotic condition 1	22.9451	23.5196	22.3377	21.9285	21.3332	21.1266	32.7183
High osmotic condition 2	18.3617	22.5986	16.9262	19.5726	19.1794	18.6895	31.4836
