# Supplementary material for: Exploration of genes associated with induction of the viable but non-culturable state of Campylobacter jejuni
Source: Arch Microbiol. 2024 May 15;206(6):260. doi: 10.1007/s00203-024-03980-y (PMC11093796; doi:10.1007/s00203-024-03980-y)
Supplement: Supplementary file 2 — Supplementary file2 (XLSX 10 KB) [file 203_2024_3980_MOESM2_ESM.xlsx]

## Sheet: Sheet1
Table S2. Cycle threshold (Ct) values of candidate internal control mRNAs using newly collected samples
	Peb1A	Pal	flaC
Smple 1	16.8571	16.4018	16.4569
Smple 2	18.4981	17.8695	18.0173
Smple 3	18.0371	17.1137	17.529
Smple 4	16.6765	14.9659	16.4435
Smple 5	14.7515	13.806	15.6854
Smple 6	16.2317	15.5	17.1755
Smple 7	18.4599	17.707	19.4921
Smple 8	17.6343	17.2373	19.3833
Smple 9	15.6646	15.2308	17.9638
Smple 10	21.6285	20.1489	22.3776
