# Supplementary material for: Exploration of genes associated with induction of the viable but non-culturable state of Campylobacter jejuni
Source: Arch Microbiol. 2024 May 15;206(6):260. doi: 10.1007/s00203-024-03980-y (PMC11093796; doi:10.1007/s00203-024-03980-y)
Supplement: Supplementary file 3 — Supplementary file3 (XLSX 127 KB) [file 203_2024_3980_MOESM3_ESM.xlsx]

## Sheet: Sheet1
Table S3. Fold change of the low temperature condition samples compared to the control samples in microarray analysis
Gene ID_Probe No.	Fold change	raw.pval	bh.pval
cj0408_2	26.4699	0.000196129	0.044575
cj0408_6	26.2657	4.75343e-05	0.044575
cj0408_4	24.8482	5.87209e-05	0.044575
cj0035_9	18.8623	0.029305	0.0935477
cj1254_9	16.6094	0.010314	0.0659588
cj1254_4	16.4745	0.00406197	0.0529032
cj0730_4	16.3687	0.0235892	0.0860336
cj1254_8	16.3432	0.0135148	0.0719132
cj1254_1	15.7387	0.00886868	0.0630664
cj1254_2	15.5223	0.009878	0.065179
cj1254_6	15.2858	0.00865354	0.0626116
cj1254_3	15.1673	0.00600031	0.0577701
cj1254_7	15.052	0.00545692	0.0561417
cj0035_7	14.9993	0.0253623	0.0883766
cj1254_5	14.9372	0.00672843	0.0589866
cj0730_5	14.7821	0.0234931	0.0858426
cj0570_2	14.1359	0.0407862	0.106543
cj1352_2	13.2406	0.0409874	0.106751
cj1352_3	12.8477	0.0417426	0.107841
cj1352_7	12.7465	0.0477921	0.113937
cj0730_7	12.6829	0.0154801	0.0744422
cj1352_5	12.1714	0.037381	0.102656
cj0035_8	12.0795	0.0311452	0.0956962
cj1352_4	11.7666	0.0398707	0.105465
cj0731_6	10.809	0.0170594	0.0765981
cj0614_4	10.7604	0.026709	0.0901961
cj1038_9	10.0667	0.0111745	0.0675008
cj0614_9	9.69602	0.0467442	0.113176
cj1102_8	9.58917	0.0316595	0.0964878
cj1102_6	9.58835	0.0246271	0.0870783
cj0731_8	9.54326	0.0131479	0.0712256
cj1102_9	9.46083	0.0280755	0.0918628
cj1102_7	9.45143	0.0316781	0.0964878
cj0727_7	9.162	0.0224335	0.0839775
cj0677_5	8.86413	0.0269238	0.0904757
cj0794_1	8.64193	0.0494321	0.11593
cj0570_5	8.57229	0.0242508	0.0865832
cj0408_5	8.43142	0.000592696	0.0458815
cj0614_2	8.34217	0.0443138	0.110429
cj0408_3	8.13889	0.000633797	0.0462366
cj0408_7	8.08781	0.000201306	0.044575
cj0408_8	7.85002	0.000949079	0.0466415
cj1102_4	7.47345	0.032893	0.0977922
cj0570_7	7.45533	0.0196173	0.0799827
cj1342_2	7.38218	0.016424	0.0755961
cj0570_8	7.19891	0.0209048	0.0820173
cj0570_4	7.12614	0.0222544	0.0837075
cj0677_4	7.06175	0.0251375	0.0879873
cj1040_2	7.00383	0.0448758	0.111212
cj1583_8	6.96593	0.0343378	0.0994524
cj0801_6	6.94286	0.0106328	0.0663485
cj1040_8	6.81677	0.0485223	0.114912
cj0801_5	6.79074	0.00796217	0.0613058
cj1040_7	6.78364	0.0440277	0.110111
cj0570_3	6.76101	0.00791328	0.0612623
cj0570_6	6.75159	0.00877994	0.0628354
cj1583_9	6.61572	0.0183862	0.0786027
cj1687_9	6.58363	0.0125502	0.0701768
cj0570_1	6.49851	0.0157094	0.0747112
cj1687_7	6.40802	0.0171178	0.0765981
cj1033_4	6.40456	0.0485149	0.114912
cj0727_4	6.39757	0.012116	0.0693767
cj1241_5	6.39056	0.0247816	0.0873353
cj1583_7	6.37636	0.0131541	0.0712256
cj0035_3	6.31286	0.0409127	0.106681
cj0801_2	6.30261	0.0114598	0.0678527
cj1101_2	6.2781	0.0348778	0.0998658
cj0801_4	6.17948	0.0134271	0.0718394
cj1583_1	6.17263	0.0243278	0.0865832
cj1342_3	6.17252	0.0240897	0.0865258
cj0571_4	6.16257	0.0161216	0.0751034
cj0677_2	6.12736	0.0344877	0.0994542
cj0614_7	6.11406	0.0301138	0.0946451
cj0801_3	6.08729	0.0148656	0.0734112
cj1500_4	6.0849	0.0481562	0.11442
cj1398_8	6.08431	0.0188995	0.0792262
cj0727_3	6.0278	0.028002	0.0917656
cj1687_8	6.0043	0.0145405	0.0730257
cj1398_9	5.88313	0.0192408	0.0795679
cj0614_3	5.87403	0.0437524	0.109792
cj1241_1	5.78276	0.0363935	0.101597
cj1080_7	5.75007	0.0458848	0.112144
cj1398_7	5.74736	0.0168887	0.0764038
cj0727_5	5.74566	0.0213775	0.0824462
cj0677_3	5.65136	0.0400362	0.105591
cj1101_5	5.64414	0.0326816	0.097719
cj0801_1	5.63087	0.0113253	0.0676872
cj0937_5	5.52799	0.0449655	0.111235
cj0794_3	5.50701	0.0226119	0.0841891
cj1241_3	5.49492	0.0495087	0.11598
cj0306_8	5.47431	0.049288	0.115833
cj1362_9	5.47378	0.00903197	0.0633203
cj1101_3	5.42071	0.0398433	0.105413
cj0937_8	5.40362	0.0498721	0.116216
cj1414_4	5.3884	0.041779	0.107841
cj0794_6	5.36339	0.0305411	0.0950184
cj1134_2	5.35883	0.00482839	0.0549448
cj1241_8	5.30564	0.0414241	0.107423
cj0729_3	5.2993	0.0322846	0.0971336
cj1398_6	5.2595	0.0132955	0.0714827
cj1069_5	5.24766	0.025208	0.088118
cj1414_3	5.22159	0.0399098	0.105505
cj1414_6	5.21787	0.0357569	0.101001
cj0937_1	5.21578	0.0468338	0.11329
cj0999_6	5.14866	0.0358185	0.101001
cj0794_4	5.13639	0.0293677	0.0935477
cj0736_4	5.13172	0.0477719	0.113925
cj0937_6	5.12826	0.0467233	0.113147
cj1039_9	5.12524	0.0471379	0.113452
cj0571_5	5.10667	0.0460161	0.112278
cj0306_2	5.09678	0.0370259	0.102196
cj1134_7	5.06933	0.00486715	0.0549448
cj1467_1	5.06397	0.0186752	0.0790642
cj0736_1	5.06135	0.0108413	0.0666417
cj1467_7	5.02002	0.0400541	0.105591
cj0306_1	4.9785	0.0295218	0.0937458
cj1467_2	4.96503	0.0240339	0.0865258
cj0306_3	4.95912	0.0475372	0.113734
cj0571_6	4.95225	0.0254671	0.0884745
cj1467_6	4.9465	0.0352771	0.100347
cj1414_7	4.93628	0.0370705	0.102234
cj1069_4	4.92943	0.0307167	0.0952036
cj0820_6	4.929	0.0236893	0.0861133
cj0820_8	4.89831	0.0328145	0.0977633
cj0999_1	4.884	0.0431679	0.109253
cj0500_3	4.81305	0.0155471	0.0745025
cj0677_8	4.81007	0.0409375	0.106681
cj1134_1	4.80475	0.00327881	0.0506667
cj1467_8	4.79373	0.0259761	0.0890603
cj1069_1	4.78742	0.0384101	0.103784
cj1362_1	4.7709	0.0119124	0.0690012
cj1134_5	4.76465	0.00819979	0.0615772
cj0615_1	4.7627	0.0185837	0.0789361
cj1398_5	4.76267	0.00780018	0.0611879
cj0348_9	4.75264	0.0224697	0.0840149
cj1038_3	4.73925	0.00863734	0.0626116
cj0999_4	4.73502	0.0294718	0.0937222
cj0863_2	4.72524	0.0241695	0.0865832
cj1069_9	4.67835	0.034489	0.0994542
cj1069_3	4.65631	0.0269935	0.090616
cj0937_2	4.64189	0.0378017	0.102878
cj1069_8	4.62871	0.0288449	0.092928
cj0500_2	4.60859	0.0288492	0.092928
cj0563_4	4.60035	0.0339004	0.0990239
cj1414_8	4.59473	0.0448698	0.111212
cj1342_4	4.57859	0.0185075	0.0788456
cj0863_4	4.561	0.0229314	0.0848525
cj0035_2	4.52658	0.040943	0.106681
cj0615_4	4.52109	0.038311	0.103622
cj0999_7	4.51912	0.0245383	0.0869498
cj1069_7	4.50949	0.0344681	0.0994542
cj0794_8	4.49287	0.0353832	0.10054
cj1687_6	4.48475	0.0307467	0.0952096
cj0820_1	4.44878	0.0256275	0.0886694
cj1241_7	4.44263	0.0237277	0.0862053
cj0500_5	4.44174	0.0315725	0.0963956
cj0500_7	4.43636	0.0179973	0.0780258
cj0563_7	4.42938	0.0416663	0.107788
cj0999_9	4.42575	0.0182469	0.0785409
cj0999_3	4.41229	0.0254252	0.0883965
cj0563_3	4.39485	0.0312681	0.0959239
cj0438_8	4.39065	0.0153837	0.0743759
cj1038_7	4.36697	0.0192634	0.0795679
cj0593_4	4.3393	0.0182186	0.0785023
cj1033_6	4.31012	0.0438298	0.109845
cj0500_1	4.30596	0.0321125	0.0970207
cj0500_4	4.28884	0.03137	0.0960799
cj1414_9	4.26418	0.040724	0.106485
cj1069_2	4.26017	0.0427739	0.108849
cj1534_2	4.25998	0.000840331	0.0462366
cj0614_1	4.23301	0.0470034	0.113406
cj0593_3	4.20645	0.00812217	0.0615772
cj0145_2	4.19283	0.0481413	0.11442
cj0727_6	4.19116	0.0416418	0.107755
cj1239_7	4.14019	0.00757944	0.0608659
cj1069_6	4.09645	0.0351227	0.100139
cj1414_5	4.05571	0.0304424	0.0948454
cj0426_3	4.00267	0.00598964	0.0577701
cj0500_9	4.00225	0.016144	0.0751034
cj1134_9	3.96445	0.00864592	0.0626116
cj1239_3	3.90429	0.0124897	0.0701104
cj1534_1	3.88761	0.00277102	0.0503544
cj1038_4	3.87777	0.0131985	0.0712607
cj0999_5	3.87636	0.033118	0.0981798
cj1398_2	3.85848	0.00893453	0.0631488
cj1398_4	3.83047	0.0080289	0.0614851
cj1221_6	3.80019	0.00864676	0.0626116
cj0096_5	3.79296	0.0140783	0.0724765
cj1038_6	3.78197	0.0155226	0.0744564
cj1646_7	3.74866	0.0281895	0.0919892
cj0593_1	3.74284	0.00768667	0.0610838
cj1534_3	3.74248	0.002029	0.0490727
cj0067_6	3.71199	0.0439838	0.110043
cj1362_2	3.68168	0.0141719	0.0726084
cj1166_8	3.67835	0.0466081	0.113075
cj1248_5	3.67804	0.0227115	0.0843224
cj1398_3	3.67498	0.0162475	0.0753066
cj0067_8	3.67247	0.0347973	0.0997985
cj1398_1	3.66998	0.00974738	0.0649938
cj0067_5	3.66271	0.0476814	0.113886
cj0636_9	3.62962	0.0367749	0.102015
cj0615_6	3.62239	0.00433103	0.0532707
cj0615_7	3.61717	0.0112368	0.0675008
cj1246_1	3.59183	0.046131	0.112474
cj1134_6	3.58267	0.0114498	0.0678527
cj1646_2	3.57797	0.0100575	0.065568
cj0593_9	3.57269	0.00836853	0.0619873
cj1534_4	3.55821	0.00722181	0.0600016
cj0732_3	3.55681	0.0224141	0.0839775
cj1638_6	3.55373	0.0077319	0.0611001
cj1134_3	3.52952	0.00293567	0.0503544
cj0348_7	3.52642	0.00574832	0.0571802
cj1166_1	3.52605	0.0472868	0.113548
cj0464_5	3.52433	0.00534798	0.0558473
cj1241_6	3.51571	0.0240906	0.0865258
cj0067_7	3.50858	0.0492774	0.115828
cj0035_1	3.50747	0.0326708	0.097719
cj0464_4	3.49011	0.00895403	0.063183
cj1148_1	3.47679	0.00941285	0.0643255
cj1134_8	3.47025	0.00202302	0.0490727
cj1500_5	3.46389	0.0487904	0.115237
cj1534_8	3.45893	0.00212292	0.0492123
cj0226_4	3.43936	0.026779	0.0902425
cj0096_7	3.43108	0.0024423	0.0496282
cj1134_4	3.41823	0.00183848	0.0490727
cj1638_5	3.41652	0.0019984	0.0490727
cj1551_1	3.4122	0.0179284	0.0778547
cj0593_2	3.40549	0.0119586	0.0690012
cj1638_4	3.39679	0.00518566	0.0556165
cj0188_1	3.39226	0.0403562	0.106027
cj0863_1	3.38628	0.0051961	0.0556165
cj1656_6	3.38387	0.00619592	0.0581936
cj0022_5	3.37996	0.00417499	0.0532217
cj1534_7	3.36096	0.00434923	0.0532707
cj1157_7	3.34837	0.0403397	0.106005
cj1165_5	3.33727	0.0315753	0.0963956
cj1166_6	3.32808	0.0475566	0.113734
cj0615_3	3.31668	0.0042068	0.0532217
cj1534_9	3.30628	0.00248552	0.0496282
cj1656_8	3.30283	0.00945785	0.0643255
cj1033_8	3.30182	0.0145843	0.0730257
cj0500_6	3.29647	0.0163376	0.0755141
cj0022_8	3.29231	0.00588286	0.0576047
cj1656_1	3.29176	0.00718501	0.0598826
cj0022_3	3.28936	0.000299901	0.044575
cj1157_8	3.27884	0.0392472	0.104823
cj0863_3	3.27666	0.00634301	0.0582597
cj1342_1	3.27593	0.0278607	0.0915522
cj0022_1	3.27292	0.00269574	0.0502977
cj1157_9	3.26826	0.0396103	0.105178
cj0525_1	3.24994	0.0191379	0.0794258
cj1656_7	3.24543	0.0122183	0.0695684
cj0913_5	3.23973	0.00191484	0.0490727
cj0732_4	3.23965	0.0201204	0.0807627
cj0348_5	3.23925	0.00632019	0.0582215
cj0732_2	3.23856	0.0287954	0.0928277
cj1201_9	3.23085	0.0262756	0.0895974
cj1656_5	3.22658	0.00596589	0.0577701
cj0188_7	3.21379	0.0358152	0.101001
cj0145_1	3.21324	0.0277998	0.0914886
cj0485_2	3.2112	0.0220744	0.0834801
cj1394_9	3.20716	0.00265642	0.0501389
cj1656_4	3.20581	0.00408389	0.0529032
cj0188_5	3.20088	0.0322768	0.0971336
cj0835_6	3.196	0.0145463	0.0730257
cj0031_1	3.19532	0.0277607	0.0914509
cj1551_2	3.18964	0.0210209	0.0820585
cj1656_9	3.18774	0.0136641	0.0719132
cj0863_8	3.18732	0.0165976	0.075814
cj1363_6	3.17841	0.0471414	0.113452
cj1656_2	3.1749	0.00467909	0.054555
cj0913_9	3.17142	0.00428964	0.0532217
cj0913_1	3.1679	0.0073934	0.0604374
cj0365_5	3.16581	0.0459838	0.112247
cj0022_9	3.15742	0.00360688	0.0519267
cj0086_9	3.14551	0.000499564	0.044575
cj0022_4	3.14138	0.0035819	0.0519094
cj1016_8	3.13468	0.0403019	0.105927
cj0022_6	3.12941	0.00249214	0.0496282
cj0680_6	3.12656	0.00256809	0.0496291
cj0593_6	3.10339	2.6455e-05	0.0436838
cj0564_1	3.09629	0.0424488	0.108449
cj1385_7	3.09083	0.0274016	0.0910114
cj0863_7	3.09021	0.0108308	0.0666082
cj0820_2	3.06382	0.0210944	0.0820733
cj1165_6	3.05878	0.0203067	0.0810493
cj0508_8	3.05565	0.0283669	0.0921156
cj0022_2	3.04795	0.000426376	0.044575
cj0975_5	3.04168	0.0170852	0.0765981
cj0031_3	3.01203	0.0261911	0.0894902
cj1656_3	3.00289	0.00407551	0.0529032
cj1362_3	2.99622	0.00827715	0.0618699
cj1016_9	2.99589	0.0424953	0.108497
cj0863_9	2.99148	0.0113565	0.0676872
cj1319_5	2.98811	0.00337338	0.0508703
cj1342_9	2.98198	0.0211648	0.0820866
cj1098_6	2.97086	0.0351901	0.100229
cj0913_2	2.96233	0.0049702	0.0550808
cj0464_6	2.95932	0.00442111	0.0534231
cj1319_6	2.95336	0.0130663	0.0710853
cj0913_6	2.95203	0.00265687	0.0501389
cj0266_8	2.94325	0.0340643	0.0991369
cj0732_8	2.93949	0.0141201	0.0725503
cj0022_7	2.93634	0.000521724	0.044575
cj0031_2	2.92771	0.023927	0.0863924
cj0145_5	2.92298	0.0102478	0.0659588
cj1153_4	2.90958	0.00475368	0.0548273
cj1221_7	2.89784	0.00440673	0.0534063
cj0078_6	2.88747	0.00790454	0.0612623
cj0863_6	2.87438	0.0154359	0.0743759
cj0578_2	2.87392	0.0343816	0.0994542
cj0339_3	2.86854	0.00094541	0.0466415
cj0593_7	2.86789	0.00091587	0.0462366
cj1385_8	2.86461	0.0287625	0.0928126
cj0680_7	2.86134	0.00588904	0.0576047
cj1634_7	2.86043	0.0373977	0.102665
cj1319_8	2.85648	0.0149471	0.073469
cj0317_8	2.84974	0.000889754	0.0462366
cj0975_6	2.83958	0.036415	0.101601
cj0188_9	2.83809	0.0272576	0.0908579
cj0299_6	2.83568	0.0416073	0.10775
cj1165_1	2.83275	0.00577402	0.0573143
cj1153_5	2.82605	0.00324284	0.0506421
cj1232_5	2.82552	0.0307734	0.0952105
cj1123_8	2.82365	0.0319153	0.0967367
cj0299_8	2.82165	0.0342277	0.0993513
cj1201_8	2.81347	0.0223285	0.0838425
cj1362_4	2.81015	0.00145576	0.048853
cj0820_3	2.80973	0.0114937	0.0678527
cj1153_6	2.80152	0.00133281	0.0485778
cj1587_4	2.80048	0.0356145	0.100937
cj1448_7	2.79598	0.0338512	0.0990239
cj1165_3	2.78828	0.0113288	0.0676872
cj1165_4	2.78439	0.0122068	0.0695684
cj0096_6	2.78393	0.00205976	0.0490727
cj1709_6	2.77126	0.0417834	0.107841
cj0820_7	2.76753	0.0104789	0.0660428
cj0820_5	2.76724	0.0184998	0.0788456
cj0863_5	2.75962	0.0185087	0.0788456
cj0525_2	2.74708	0.0121665	0.0695154
cj1709_8	2.74412	0.043136	0.109253
cj1448_1	2.73769	0.0346406	0.0996456
cj0975_2	2.73407	0.00969439	0.0649077
cj0485_9	2.73225	0.0112782	0.0675668
cj1148_3	2.72749	0.00423035	0.0532217
cj1239_5	2.72413	0.00508219	0.0552782
cj1165_2	2.72387	0.0158516	0.074839
cj1165_9	2.72109	0.017471	0.0771362
cj1448_6	2.71865	0.0364522	0.101629
cj1634_9	2.70825	0.00392024	0.0526485
cj0680_8	2.70661	0.00378558	0.0525302
cj1448_8	2.70512	0.0399977	0.105558
cj0680_9	2.69937	0.00773349	0.0611001
cj0348_3	2.69857	0.0131642	0.0712256
cj0820_4	2.69005	0.0188845	0.0792262
cj1718_2	2.68831	0.00908854	0.0633558
cj0317_6	2.67832	0.00251318	0.0496282
cj1319_7	2.66919	0.0119273	0.0690012
cj1394_5	2.65583	0.0148824	0.0734393
cj1313_7	2.64976	0.0240518	0.0865258
cj1165_7	2.64149	0.00603535	0.0579411
cj0208_3	2.64079	0.047944	0.114137
cj0913_3	2.63775	0.00596824	0.0577701
cj1153_9	2.63342	0.000534531	0.0446909
cj1646_9	2.63263	0.0347776	0.0997636
cj0096_8	2.62815	0.000172	0.044575
cj0348_6	2.62149	0.000823229	0.0462366
cj0317_7	2.62064	0.000858166	0.0462366
cj0525_9	2.61732	0.043066	0.109253
cj0204_1	2.61537	0.0242117	0.0865832
cj0732_6	2.61532	0.0499665	0.11633
cj0938_9	2.61188	0.0336751	0.0988988
cj0259_9	2.60985	0.0249786	0.0876554
cj1388_4	2.60965	0.00300406	0.0503544
cj1599_4	2.60711	0.0149469	0.073469
cj0037_6	2.60048	0.00821067	0.0615772
cj1385_9	2.5992	0.029336	0.0935477
cj1153_8	2.59879	0.000239354	0.044575
cj0098_1	2.59595	0.0161788	0.0752018
cj1169_8	2.59575	0.00304438	0.0505041
cj0317_5	2.59314	0.00552503	0.0563445
cj1587_8	2.59204	0.0368113	0.10203
cj0348_4	2.59151	0.0106912	0.0664252
cj1085_5	2.58523	0.0396284	0.105178
cj1388_3	2.58503	0.000296293	0.044575
cj0256_6	2.5818	0.0046287	0.0543822
cj1587_5	2.58078	0.0115471	0.0679148
cj0975_7	2.57961	0.0145326	0.0730257
cj1718_3	2.57953	0.0251341	0.0879873
cj1553_5	2.57887	0.00971917	0.0649547
cj1718_4	2.5769	0.00599594	0.0577701
cj1555_7	2.57313	0.00195033	0.0490727
cj1165_8	2.57247	0.00515796	0.0554407
cj1201_7	2.56988	0.0111372	0.0674876
cj0386_8	2.56978	0.00846784	0.0622656
cj1302_7	2.56646	0.0449626	0.111235
cj1248_6	2.56619	0.0278172	0.0914956
cj0414_8	2.56553	0.000448686	0.044575
cj1388_1	2.56415	0.000967526	0.0466415
cj1645_5	2.55973	0.00639161	0.0582597
cj1148_2	2.55797	0.000523818	0.044575
cj1718_6	2.55756	0.00704317	0.0594886
cj0037_1	2.5574	0.00200788	0.0490727
cj1455_3	2.55681	0.0195801	0.0798814
cj1085_7	2.55345	0.0284498	0.0922715
cj0464_9	2.55037	0.0090895	0.0633558
cj1581_2	2.55012	0.0243213	0.0865832
cj0525_8	2.54838	0.0464231	0.112916
cj0091_3	2.54468	0.00169961	0.048879
cj1236_9	2.53754	0.0154616	0.0743799
cj1455_4	2.53409	0.0063777	0.0582597
cj1236_5	2.53333	0.0178838	0.0778351
cj1330_1	2.53187	0.0224187	0.0839775
cj1555_5	2.53174	0.0124102	0.0699191
cj1153_3	2.52997	0.00243607	0.0496282
cj0077_6	2.52854	0.0223878	0.0839463
cj0593_8	2.52244	0.0376973	0.102856
cj0684_9	2.52233	0.0190851	0.0793473
cj1718_5	2.52098	0.00213445	0.0492123
cj0509_5	2.51936	0.0104362	0.0659967
cj1038_2	2.51581	0.0118197	0.068814
cj0145_3	2.51492	0.027223	0.0908579
cj1085_1	2.51407	0.037163	0.102361
cj0259_8	2.5094	0.0345231	0.0994767
cj1598_6	2.50894	0.0144224	0.0729902
cj0593_5	2.50835	0.0247829	0.0873353
cj1236_8	2.50821	0.0119233	0.0690012
cj0921_3	2.49493	0.00699701	0.0594681
cj1685_7	2.49342	0.00198217	0.0490727
cj0826_7	2.48468	0.0431753	0.109253
cj1447_8	2.48249	0.0496477	0.11612
cj1330_2	2.48248	0.0308416	0.0952578
cj1085_6	2.4815	0.0369486	0.102068
cj1209_8	2.47651	0.00655325	0.0584091
cj0414_5	2.47647	0.00338684	0.051015
cj0732_7	2.47376	0.0391629	0.104725
cj1220_5	2.4733	0.0340346	0.0991369
cj0421_6	2.47235	0.0368318	0.10203
cj1269_7	2.47059	0.0464797	0.113012
cj0077_4	2.47021	0.0300334	0.0944992
cj1330_3	2.46844	0.0389335	0.104383
cj1645_4	2.46727	0.0155663	0.0745276
cj1236_6	2.46422	0.023928	0.0863924
cj0564_4	2.4612	0.0452869	0.111559
cj1153_1	2.46071	0.000508488	0.044575
cj0508_9	2.45408	0.00529712	0.0558151
cj1153_2	2.45313	0.000593924	0.0458815
cj0414_3	2.43705	0.00481988	0.0549448
cj0025_6	2.43147	0.0356245	0.100944
cj0077_3	2.42613	0.0106268	0.0663485
cj1210_4	2.42427	0.0210375	0.0820733
cj0317_9	2.42392	0.00252203	0.0496282
cj1320_9	2.42053	0.0115869	0.0679979
cj0537_3	2.41879	0.0387185	0.104021
cj0077_2	2.41699	0.0173686	0.0770589
cj0955_5	2.41422	0.0338753	0.0990239
cj1269_2	2.40875	0.0296338	0.0938083
cj0831_6	2.40835	0.012982	0.0709201
cj1664_7	2.40805	0.0356995	0.101001
cj1125_3	2.40759	0.0154177	0.0743759
cj0586_5	2.40445	0.0387046	0.104021
cj1718_7	2.40362	0.000858213	0.0462366
cj0509_6	2.40227	0.0103887	0.0659967
cj0077_5	2.40204	0.0146509	0.0730257
cj1302_6	2.40151	0.0465068	0.113016
cj1664_3	2.40048	0.0175125	0.0772046
cj0078_3	2.39511	0.0132174	0.0712607
cj1236_7	2.3928	0.0264689	0.0899518
cj0421_9	2.38817	0.0495304	0.11601
cj1236_4	2.38743	0.0130222	0.071024
cj0139_9	2.38614	0.0408944	0.106681
cj1002_3	2.3854	0.0145926	0.0730257
cj0256_9	2.38339	0.00145709	0.048853
cj0358_2	2.38253	0.00987053	0.065179
cj1045_3	2.38166	0.00481778	0.0549448
cj1085_3	2.38049	0.0332692	0.0983606
cj1236_3	2.37763	0.0174153	0.0771306
cj1587_1	2.3773	0.0257313	0.0888191
cj0077_8	2.37728	0.0320289	0.096886
cj1295_6	2.37698	0.0442254	0.110358
cj1638_2	2.36981	0.0131634	0.0712256
cj1166_9	2.36885	0.000478943	0.044575
cj0464_7	2.36654	0.00191581	0.0490727
cj0077_7	2.3646	0.0193741	0.0796593
cj0831_9	2.36431	0.00878745	0.0628354
cj1130_2	2.36272	0.0467153	0.113147
cj0077_9	2.3627	0.0127711	0.0704596
cj0409_1	2.36123	0.00523693	0.0556165
cj0037_2	2.3582	0.00471491	0.054635
cj1125_4	2.35794	0.0256248	0.0886694
cj1647_2	2.35626	0.0482841	0.114574
cj1210_2	2.35446	0.028993	0.0932007
cj0029_8	2.35366	0.0164218	0.0755961
cj1033_7	2.35303	0.0302898	0.0947498
cj1664_2	2.35231	0.0300071	0.0944958
cj0339_2	2.35196	0.0166781	0.0759252
cj0256_8	2.34989	0.00251168	0.0496282
cj0831_1	2.34928	0.0160918	0.0751034
cj0684_3	2.34898	0.0214609	0.0826046
cj0557_3	2.34881	0.0417747	0.107841
cj1394_8	2.34804	0.0174529	0.0771333
cj0256_7	2.34751	0.00549692	0.0562466
cj0091_8	2.34413	0.010655	0.0663616
cj1192_4	2.34203	0.0195621	0.0798814
cj1727_8	2.34109	0.000428753	0.044575
cj1210_8	2.34027	0.0144617	0.0729905
cj0358_7	2.33528	0.00734404	0.0603018
cj1638_1	2.33485	0.0181805	0.0785023
cj0615_5	2.33428	0.00775222	0.0611496
cj0195_8	2.33398	0.0067061	0.0589866
cj1664_8	2.33346	0.0195803	0.0798814
cj1222_7	2.33345	0.00250063	0.0496282
cj0256_5	2.32858	0.0236658	0.0860991
cj0947_7	2.32681	0.0215478	0.0827071
cj1210_3	2.32654	0.0267406	0.0901961
cj1330_9	2.32563	0.0265524	0.0899856
cj1651_7	2.3225	0.000450583	0.044575
cj1555_3	2.32231	0.0145337	0.0730257
cj0438_3	2.32033	0.0051116	0.0553354
cj1553_9	2.31572	0.0223867	0.0839463
cj0630_1	2.3136	0.0239763	0.0864902
cj1222_6	2.31332	0.00178931	0.0489899
cj0145_8	2.31211	0.0289495	0.0931149
cj0081_6	2.31085	0.0143342	0.0729261
cj0146_2	2.30981	0.0140601	0.0724765
cj1221_3	2.30209	0.00212928	0.0492123
cj1664_1	2.3019	0.0279175	0.0916477
cj0091_1	2.30069	0.00772002	0.0611001
cj1209_7	2.30021	0.00187646	0.0490727
cj1288_9	2.29506	0.000354988	0.044575
cj1542_9	2.29378	0.0225135	0.0840361
cj1201_6	2.29012	0.00195747	0.0490727
cj0826_5	2.28667	0.0457072	0.112034
cj0464_8	2.28493	0.00621653	0.0581936
cj0831_8	2.28382	0.0315821	0.0963956
cj1125_2	2.28216	0.0101623	0.0657795
cj1239_4	2.28151	0.00883018	0.0629501
cj0835_5	2.2811	0.0101806	0.0657956
cj0631_1	2.28102	0.0179698	0.0779576
cj0024_1	2.27682	0.0144473	0.0729902
cj0938_8	2.27451	0.000995629	0.046665
cj1653_6	2.27405	0.0109287	0.0669123
cj0506_6	2.27363	0.0265714	0.0899856
cj1048_5	2.27154	0.00553595	0.0563445
cj0831_3	2.26217	0.00970215	0.0649268
cj1210_5	2.26051	0.0358875	0.101017
cj0077_1	2.25756	0.0187832	0.079216
cj0831_2	2.25576	0.00816668	0.0615772
cj0831_5	2.25401	0.00819976	0.0615772
cj1664_5	2.25336	0.016185	0.0752018
cj1519_6	2.2475	0.00916872	0.0635601
cj0314_7	2.2475	0.0224942	0.0840361
cj0630_2	2.24244	0.0457008	0.112034
cj0259_3	2.24013	0.00828916	0.0618699
cj0437_8	2.23896	0.0219106	0.0832917
cj0414_1	2.23843	0.00437493	0.0532707
cj0314_5	2.23821	0.0483474	0.114662
cj1709_5	2.23709	0.0449351	0.111235
cj0735_5	2.23696	0.00400759	0.0528346
cj0298_7	2.23625	0.00121894	0.0485778
cj0607_8	2.236	0.0133102	0.0715035
cj1665_5	2.23588	0.000467905	0.044575
cj1638_3	2.23587	0.0044242	0.0534231
cj1555_4	2.23536	0.0167465	0.0759252
cj1330_6	2.23375	0.00392136	0.0526485
cj1664_9	2.23375	0.0186719	0.0790642
cj0059_9	2.23333	0.0234071	0.0857957
cj0078_8	2.22836	0.0200989	0.0807278
cj0858_9	2.22763	0.00139289	0.0485778
cj0485_5	2.22705	0.00157655	0.048879
cj0768_2	2.22666	0.0136319	0.0719132
cj1091_8	2.22573	0.0240444	0.0865258
cj1048_6	2.22318	0.00221934	0.049261
cj0630_6	2.22242	0.0293123	0.0935477
cj1210_9	2.22218	0.0200732	0.0807278
cj0929_8	2.22102	0.0131013	0.0711254
cj0259_5	2.21962	0.0100403	0.0655317
cj0096_9	2.21777	0.00967639	0.0648858
cj1713_2	2.21776	0.0391818	0.104744
cj1727_9	2.21226	0.00374115	0.0525192
cj1369_1	2.20969	0.00531425	0.0558151
cj0386_1	2.20922	0.000852743	0.0462366
cj1097_2	2.20886	0.026086	0.0892968
cj1342_8	2.20854	0.0269238	0.0904757
cj1302_5	2.20827	0.0468933	0.113387
cj1153_7	2.20763	0.00130505	0.0485778
cj1664_4	2.20564	0.0163146	0.0754606
cj1091_9	2.20438	0.0233412	0.0856056
cj1210_7	2.20135	0.0147964	0.073166
cj1097_1	2.20129	0.0372134	0.102397
cj1648_9	2.19899	0.0323788	0.0972763
cj1220_7	2.19891	0.0357812	0.101001
cj0572_6	2.19782	0.00362955	0.0519267
cj0414_9	2.19749	0.0417154	0.107819
cj1448_3	2.19574	0.0418804	0.108013
cj0037_5	2.19308	0.000675125	0.0462366
cj0607_9	2.19095	0.0302176	0.0946705
cj0358_4	2.19073	0.0153544	0.0743759
cj1002_4	2.18974	0.0156939	0.0747112
cj1002_9	2.18691	0.0251541	0.0879994
cj0464_3	2.18637	0.00668734	0.0589866
cj1156_3	2.18303	0.0219606	0.083314
cj0538_7	2.18152	0.013661	0.0719132
cj0426_2	2.18111	0.00487149	0.0549448
cj0543_8	2.17926	0.0122679	0.0696428
cj1447_6	2.17831	0.0452999	0.111561
cj0536_4	2.17757	0.0141539	0.072593
cj0607_7	2.17725	0.0204418	0.0810493
cj0298_1	2.17659	0.0021666	0.0492123
cj0037_8	2.17521	0.00469489	0.0546285
cj1664_6	2.17518	0.00649633	0.0582597
cj1553_8	2.17366	0.00696837	0.0593885
cj1598_8	2.17191	0.018218	0.0785023
cj1098_7	2.17093	0.00818848	0.0615772
cj1340_2	2.16897	0.0208763	0.0819352
cj0557_2	2.16776	0.0377742	0.102878
cj1355_3	2.16773	0.00522879	0.0556165
cj1210_6	2.1674	0.0466508	0.113079
cj1058_9	2.16643	0.00155615	0.048879
cj0831_4	2.16537	0.0293469	0.0935477
cj1685_8	2.16441	0.00646866	0.0582597
cj1294_6	2.16356	0.0239317	0.0863924
cj0543_6	2.16136	0.0113761	0.0677232
cj0037_9	2.16121	0.00751837	0.0606488
cj0461_2	2.16117	0.0307828	0.0952105
cj0735_9	2.16016	0.0151204	0.0739165
cj0256_4	2.15932	0.0119755	0.0690394
cj1232_3	2.15785	0.0483773	0.114713
cj0259_2	2.15642	0.0162188	0.0752814
cj1045_6	2.15623	0.0155713	0.0745276
cj0298_5	2.15577	0.0042923	0.0532217
cj0607_6	2.15489	0.00615069	0.0581433
cj0259_1	2.15465	0.00700472	0.0594681
cj0768_8	2.15113	0.0375676	0.102828
cj0414_7	2.14858	0.0130327	0.071024
cj0665_8	2.14742	0.000786993	0.0462366
cj1718_9	2.14726	0.0184681	0.0787998
cj0409_4	2.14718	0.014899	0.0734637
cj1294_7	2.14708	0.0258823	0.0890603
cj0536_2	2.14622	0.00423695	0.0532217
cj1215_1	2.14494	0.00601316	0.0577701
cj0367_3	2.1446	0.00743477	0.0604918
cj1651_6	2.14449	0.0161068	0.0751034
cj0572_5	2.14412	0.0117111	0.0684532
cj0314_4	2.14398	0.0258134	0.088991
cj1443_6	2.14142	0.00240919	0.0496282
cj1600_7	2.14014	0.00371742	0.0524529
cj1651_9	2.13943	0.00697484	0.0594053
cj0607_5	2.13859	0.0193331	0.0796435
cj1269_5	2.13719	0.0189719	0.079273
cj0415_7	2.13612	0.00873664	0.0628354
cj0735_6	2.13591	0.0161395	0.0751034
cj0074_8	2.13497	0.0351216	0.100139
cj0929_9	2.13482	0.000891564	0.0462366
cj0139_1	2.13011	0.0219581	0.083314
cj0956_6	2.12884	0.0376019	0.102828
cj0921_5	2.12865	0.0195776	0.0798814
cj1347_4	2.12658	0.0265369	0.0899856
cj0438_5	2.1249	0.000520837	0.044575
cj0831_7	2.12009	0.00534699	0.0558473
cj0774_5	2.11973	0.00388906	0.0526485
cj1288_7	2.11952	0.00584799	0.0576047
cj1489_4	2.11938	0.0135341	0.0719132
cj0534_6	2.11853	0.000759771	0.0462366
cj0768_1	2.11647	0.0212933	0.082271
cj1394_4	2.11627	0.0258368	0.0890436
cj1394_2	2.11566	0.00286996	0.0503544
cj0409_5	2.11536	0.00577076	0.0573143
cj1600_3	2.1142	0.0115125	0.0678931
cj0037_4	2.11407	0.0114954	0.0678527
cj0259_6	2.11375	0.0149996	0.0735777
cj1101_1	2.11359	0.0195641	0.0798814
cj1320_2	2.11354	0.0145025	0.0730257
cj0557_1	2.11311	0.0423103	0.108449
cj0081_5	2.11306	0.0282464	0.0920181
cj1130_3	2.1129	0.0173376	0.0770366
cj0150_5	2.11248	0.00962617	0.0647134
cj0774_2	2.11232	0.00231364	0.0496282
cj0538_2	2.11128	0.0123326	0.0698602
cj0557_4	2.11124	0.0345624	0.0995198
cj0415_8	2.11103	0.0019003	0.0490727
cj0768_7	2.11083	0.0434513	0.109394
cj1331_2	2.11044	0.0459532	0.112247
cj0339_1	2.10737	0.00947497	0.0643255
cj0259_4	2.10715	0.0179083	0.0778547
cj0941_9	2.10652	0.0126714	0.0704222
cj0956_7	2.10615	0.0376391	0.102836
cj1002_8	2.10356	0.0204047	0.0810493
cj0139_5	2.10326	0.0426931	0.108792
cj0835_7	2.10087	0.0157934	0.0747112
cj0858_7	2.10016	0.00745043	0.0604918
cj1685_6	2.0973	0.00230937	0.0496282
cj0438_2	2.09727	0.00528707	0.0558151
cj1665_6	2.0972	0.000128727	0.044575
cj1665_1	2.09507	0.0021551	0.0492123
cj0358_8	2.09405	0.0177698	0.0775482
cj1259_2	2.09333	0.0192755	0.0795679
cj0615_9	2.09326	0.0319177	0.0967367
cj1355_2	2.09313	0.0103826	0.0659967
cj1653_3	2.0929	0.0203161	0.0810493
cj0774_9	2.09137	0.0028675	0.0503544
cj0139_2	2.09112	0.0490104	0.115587
cj0091_6	2.09085	0.00118033	0.0482729
cj0409_8	2.09055	0.000112241	0.044575
cj1330_4	2.09046	0.00768372	0.0610838
cj0938_7	2.09025	0.00330519	0.0506667
cj1269_6	2.0902	0.0239117	0.0863924
cj1125_7	2.08952	0.0191125	0.07942
cj0981_6	2.08877	0.0138558	0.0721077
cj1002_6	2.08121	0.0398034	0.105413
cj1665_2	2.08029	0.00622973	0.0581936
cj0543_9	2.07962	0.0100845	0.0656155
cj1098_9	2.079	0.0191298	0.0794258
cj1303_8	2.07889	0.047308	0.113548
cj1355_1	2.07764	0.0188463	0.079216
cj0543_7	2.07644	0.00432273	0.0532707
cj0485_4	2.07581	0.00488449	0.0549448
cj0561_7	2.07481	0.0217865	0.0831069
cj0509_2	2.074	0.00627922	0.0581936
cj0572_4	2.07386	0.00805772	0.061563
cj0947_9	2.07339	0.0142383	0.0727894
cj1206_8	2.07312	0.0217414	0.0830308
cj0367_6	2.07103	0.016218	0.0752814
cj0037_3	2.07095	0.007905	0.0612623
cj1101_7	2.07092	0.0259374	0.0890603
cj0921_6	2.07072	0.0306376	0.0951588
cj1653_8	2.07032	0.04768	0.113886
cj0509_4	2.06951	0.000504856	0.044575
cj0150_7	2.06944	0.0196398	0.0800253
cj0091_5	2.0676	0.000200295	0.044575
cj1231_1	2.06563	0.0324818	0.0974192
cj1209_1	2.06529	0.00647866	0.0582597
cj0796_8	2.06504	0.0074373	0.0604918
cj0091_7	2.06363	0.0136033	0.0719132
cj1148_5	2.06349	0.00344104	0.051247
cj0265_6	2.06256	0.0157895	0.0747112
cj0461_1	2.06155	0.0267571	0.0901961
cj1269_4	2.06094	0.000554692	0.0450732
cj0079_2	2.06066	0.0157378	0.0747112
cj1246_7	2.05928	0.0469841	0.113406
cj1356_4	2.05898	0.0032344	0.0506421
cj1447_7	2.05765	0.0462487	0.112617
cj1648_3	2.05656	0.0416396	0.107755
cj0168_5	2.05648	0.0111894	0.0675008
cj0339_4	2.05516	0.0199492	0.0805404
cj0386_2	2.05347	0.0042948	0.0532217
cj0759_9	2.0529	0.00649602	0.0582597
cj0129_1	2.05231	0.00166983	0.048879
cj0631_6	2.05189	0.0176997	0.0773957
cj0379_4	2.04691	0.0290185	0.0932007
cj1013_9	2.04689	0.0231196	0.085089
cj1002_7	2.04553	0.0183534	0.0785754
cj1665_8	2.04428	0.0104245	0.0659967
cj0607_4	2.04395	0.00909566	0.0633558
cj1330_8	2.04384	0.0237776	0.0862919
cj0188_8	2.04309	0.0377398	0.102856
cj1369_3	2.04241	0.00849104	0.0623841
cj1462_5	2.04174	0.042397	0.108449
cj0917_7	2.04138	0.00162508	0.048879
cj1672_9	2.04077	0.00320226	0.0506421
cj1599_2	2.03942	0.000380207	0.044575
cj1356_8	2.03836	0.0146621	0.0730257
cj1332_4	2.03748	0.00426598	0.0532217
cj0145_6	2.03536	0.0400016	0.105558
cj1455_6	2.03511	0.00946752	0.0643255
cj1058_5	2.03494	0.0027211	0.0503544
cj1600_4	2.03403	0.00302858	0.0504445
cj1721_7	2.03356	0.0106284	0.0663485
cj0953_8	2.03332	0.0212789	0.082271
cj0533_8	2.03153	0.00330312	0.0506667
cj1135_9	2.03131	0.0140062	0.0723308
cj0485_7	2.02907	0.0128904	0.0707186
cj0768_3	2.02766	0.0323592	0.0972395
cj1718_8	2.02731	0.0221807	0.0836561
cj1192_2	2.02642	0.00597118	0.0577701
cj0263_3	2.026	0.0320199	0.0968812
cj0610_4	2.02419	0.0283032	0.0920513
cj0768_5	2.02311	0.0426918	0.108792
cj0774_8	2.0228	0.00165275	0.048879
cj1192_3	2.02248	0.000967872	0.0466415
cj0321_3	2.02224	0.0270617	0.0906404
cj0091_9	2.02216	0.00995056	0.0653335
cj1149_3	2.02118	0.00295155	0.0503544
cj1651_1	2.01988	0.0131688	0.0712256
cj1604_6	2.01851	0.00152721	0.048879
cj1356_7	2.01849	0.00565044	0.0566418
cj0010_4	2.01674	0.0267863	0.0902439
cj1341_9	2.01548	0.0103742	0.0659967
cj0858_8	2.01339	0.0114514	0.0678527
cj1232_6	2.01325	0.0103488	0.0659967
cj1548_4	2.01221	0.00152596	0.048879
cj1048_4	2.01084	0.0232227	0.085238
cj0796_9	2.01047	0.00206982	0.0491769
cj1394_7	2.01012	0.0368682	0.10203
cj0264_1	2.01005	0.00666682	0.0589088
cj1600_8	2.00965	0.0138545	0.0721077
cj1356_6	2.00916	0.00263096	0.0501389
cj1017_9	2.00877	0.0422521	0.108379
cj1599_6	2.00839	0.00276608	0.0503544
cj1231_2	2.00719	0.0494378	0.11593
cj1356_2	2.00545	0.00691417	0.0591958
cj0196_5	2.00488	0.0470888	0.113452
cj1135_7	2.00351	0.0368877	0.10203
cj0461_3	2.00281	0.0467086	0.113147
cj1149_7	2.00264	0.0116668	0.0682243
cj0534_7	2.00257	0.000263965	0.044575
cj0768_9	2.00247	0.019023	0.079273
cj1031_2	-1.68409	0.0235888	0.0860336
cj1441_2	-2.00056	0.0421351	0.108226
cj0403_5	-2.00283	0.00291028	0.0503544
cj0965_7	-2.00507	0.0487641	0.115216
cj1387_3	-2.0051	0.0472742	0.113548
cj1226_4	-2.00526	0.0138581	0.0721077
cj1464_9	-2.00668	0.0366705	0.101893
cj0843_8	-2.00735	0.0389392	0.104383
cj0787_7	-2.00797	0.01206	0.0692653
cj0351_7	-2.0088	0.0498597	0.116216
cj0268_5	-2.01304	0.00217444	0.0492123
cj1008_9	-2.01368	0.0133043	0.0715014
cj0114_5	-2.01397	0.00240372	0.0496282
cj0527_9	-2.01423	0.00155978	0.048879
cj0237_8	-2.01449	0.0188082	0.079216
cj0844_9	-2.01481	0.00321248	0.0506421
cj1409_5	-2.01512	0.0219446	0.083314
cj1409_6	-2.01514	0.0224844	0.0840361
cj0708_3	-2.01515	0.00325857	0.0506421
cj1325_3	-2.01881	0.00116998	0.0482511
cj0722_3	-2.0192	0.0101636	0.0657795
cj0663_2	-2.01959	0.00164778	0.048879
cj1715_8	-2.01969	0.0395778	0.105178
cj0143_1	-2.02148	0.00896303	0.063183
cj0668_6	-2.02258	0.00157088	0.048879
cj1431_1	-2.02267	0.00491811	0.0549448
cj0054_6	-2.02404	0.00980215	0.0651013
cj0789_5	-2.02409	0.0265969	0.0900191
cj0616_3	-2.02467	0.0253835	0.0883965
cj0797_2	-2.02496	0.0375364	0.102828
cj0789_7	-2.02503	0.0189156	0.0792386
cj1208_7	-2.02551	0.0267399	0.0901961
cj0924_9	-2.02574	0.00179229	0.0489899
cj1227_1	-2.02598	0.0110415	0.0672779
cj1027_4	-2.02626	0.00630387	0.0582215
cj0403_4	-2.02648	0.00325351	0.0506421
cj1430_2	-2.02656	0.0376051	0.102828
cj0526_3	-2.02783	0.0497096	0.116125
cj0481_2	-2.02837	0.0371607	0.102361
cj0316_1	-2.02868	0.0322074	0.0970718
cj0250_9	-2.02871	0.0017124	0.048879
cj1428_5	-2.02933	0.00447972	0.0536958
cj0694_8	-2.02972	0.0389714	0.104412
cj0114_8	-2.03313	0.00176864	0.0489899
cj0230_4	-2.035	0.00794341	0.0613058
cj0989_8	-2.03546	0.0346826	0.099649
cj1460_4	-2.03582	0.0440398	0.11012
cj1441_3	-2.03721	0.00865573	0.0626116
cj1208_6	-2.03725	0.0279361	0.0916562
cj0237_6	-2.03802	0.00275733	0.0503544
cj0805_3	-2.03846	0.0344045	0.0994542
cj1226_2	-2.0394	0.0204165	0.0810493
cj1227_9	-2.04005	0.00717025	0.059873
cj0541_8	-2.04076	0.0329664	0.0979062
cj1387_6	-2.04117	0.0466955	0.113141
cj0250_4	-2.04265	0.00210845	0.0492123
cj1441_8	-2.04308	0.00910769	0.0633558
cj0010_5	-2.04327	0.044444	0.11068
cj1518_6	-2.0445	0.00298712	0.0503544
cj0908_2	-2.04666	0.0276073	0.0912643
cj1625_1	-2.04682	0.0142353	0.0727894
cj0708_7	-2.04718	0.00158674	0.048879
cj1227_4	-2.04797	0.00950428	0.0643255
cj1708_6	-2.04958	0.0280317	0.0917899
cj0808_5	-2.05008	0.0340376	0.0991369
cj0844_8	-2.05117	0.00658431	0.0584689
cj0797_8	-2.05269	0.0419073	0.10804
cj0253_9	-2.05461	0.00836613	0.0619873
cj1226_6	-2.05486	0.0101144	0.0656245
cj1439_2	-2.0564	0.00390226	0.0526485
cj0043_5	-2.05715	0.00491838	0.0549448
cj1115_1	-2.05803	0.0243144	0.0865832
cj1132_3	-2.0585	0.0382719	0.103579
cj1595_2	-2.05956	0.00125731	0.0485778
cj0527_3	-2.05994	0.0146993	0.0730257
cj0127_8	-2.06064	0.041401	0.107391
cj1405_2	-2.06098	0.0393252	0.104955
cj1416_7	-2.06221	0.0259879	0.0890603
cj0845_2	-2.06228	0.0259329	0.0890603
cj1387_1	-2.06283	0.0273901	0.0910114
cj0985_9	-2.06571	0.00984072	0.0651363
cj0892_3	-2.06949	0.00144111	0.0486883
cj0253_1	-2.07391	0.0043525	0.0532707
cj0805_1	-2.07423	0.00257359	0.0496308
cj0844_3	-2.07513	0.00589129	0.0576047
cj0844_2	-2.07807	0.0236165	0.0860532
cj0526_7	-2.0783	0.0391126	0.104633
cj0887_7	-2.07882	0.00788573	0.0612527
cj1150_1	-2.07963	0.0427773	0.108849
cj0253_4	-2.08134	0.00182232	0.0490727
cj0792_7	-2.08266	0.008694	0.0627289
cj0101_9	-2.0827	0.037375	0.102656
cj1226_9	-2.0829	0.0144285	0.0729902
cj0054_3	-2.08416	0.0212201	0.0821535
cj1510_3	-2.08492	0.0145513	0.0730257
cj0527_1	-2.08498	0.0168821	0.0764002
cj0892_7	-2.08528	0.00317779	0.0505757
cj1325_4	-2.08788	0.00203138	0.0490727
cj0143_6	-2.08826	0.00843723	0.062127
cj0549_2	-2.08833	0.0329751	0.09791
cj1518_5	-2.08834	0.0113561	0.0676872
cj0058_1	-2.08975	0.0190715	0.0793451
cj1439_5	-2.09	0.00653315	0.0584091
cj0312_3	-2.09046	0.0396327	0.105178
cj0142_5	-2.09085	0.00137436	0.0485778
cj0237_4	-2.09376	0.00506255	0.0552782
cj1308_5	-2.09462	0.0247152	0.0871795
cj1612_8	-2.09471	0.00193737	0.0490727
cj1441_5	-2.09494	0.0295779	0.0937646
cj1595_1	-2.09689	0.00216125	0.0492123
cj1708_3	-2.10087	0.0396388	0.105178
cj0186_8	-2.10309	0.000266702	0.044575
cj0527_5	-2.10329	0.0029952	0.0503544
cj0419_8	-2.10389	0.0224406	0.0839775
cj1643_1	-2.10404	0.0472776	0.113548
cj0792_5	-2.10455	0.00220585	0.049261
cj0714_6	-2.10467	0.0202612	0.0810369
cj0143_8	-2.1056	0.00375095	0.0525302
cj0142_6	-2.10581	0.00246764	0.0496282
cj0786_4	-2.10928	0.0497521	0.116136
cj1387_8	-2.11116	0.0287599	0.0928126
cj0539_7	-2.11131	0.0437762	0.109794
cj0253_5	-2.11209	0.000421331	0.044575
cj1325_5	-2.11356	0.00599518	0.0577701
cj0787_9	-2.11361	0.00288251	0.0503544
cj0526_4	-2.11536	0.0429446	0.109117
cj1518_9	-2.11546	0.00692783	0.0592197
cj1495_9	-2.11557	0.0442569	0.110371
cj1308_7	-2.11613	0.016243	0.0753066
cj0608_2	-2.1165	0.0200945	0.0807278
cj1208_8	-2.11699	0.0138521	0.0721077
cj1325_6	-2.12001	0.0011612	0.0480859
cj1025_9	-2.12061	0.0360254	0.101159
cj0237_3	-2.12075	0.0112106	0.0675008
cj1460_9	-2.12109	0.0479443	0.114137
cj0893_8	-2.12126	0.00122055	0.0485778
cj0716_1	-2.12176	0.0244828	0.0868701
cj1439_4	-2.12255	0.00289456	0.0503544
cj1724_5	-2.12359	0.0364283	0.101608
cj0996_8	-2.12428	0.0296488	0.0938335
cj1439_7	-2.12447	0.00384783	0.0526188
cj0670_9	-2.12491	0.0378567	0.102896
cj1397_3	-2.12541	0.0225084	0.0840361
cj0697_2	-2.12808	0.00845511	0.0622239
cj1025_4	-2.12923	0.0306662	0.0951834
cj1308_6	-2.13051	0.0328426	0.0977633
cj0697_7	-2.13081	0.00649154	0.0582597
cj0250_8	-2.13125	0.00691062	0.0591958
cj1492_7	-2.13362	0.0111149	0.0674211
cj1483_4	-2.13593	0.0194097	0.0796882
cj1518_2	-2.1366	0.0028861	0.0503544
cj1084_6	-2.13725	0.0304796	0.0949165
cj1552_5	-2.13809	0.0271103	0.0907341
cj0142_1	-2.13824	0.00691388	0.0591958
cj1430_5	-2.13906	0.0478633	0.114027
cj0790_6	-2.13916	0.0289922	0.0932007
cj0250_3	-2.14091	0.00187273	0.0490727
cj1474_1	-2.14151	0.0349133	0.0998927
cj0847_7	-2.14193	0.0235076	0.0858426
cj0787_1	-2.14211	0.0145786	0.0730257
cj0285_9	-2.143	0.00026724	0.044575
cj0419_6	-2.14309	0.035727	0.101001
cj1441_4	-2.14426	0.0453701	0.111597
cj0114_7	-2.14427	0.00752027	0.0606488
cj0787_8	-2.14645	0.00376287	0.0525302
cj1612_4	-2.14727	0.0178944	0.0778351
cj0526_5	-2.14746	0.0406611	0.106369
cj0143_4	-2.1475	0.0125866	0.0701768
cj1439_6	-2.14784	0.0147444	0.0731406
cj0419_2	-2.14868	0.0367065	0.101904
cj1430_3	-2.14882	0.0360429	0.101174
cj1431_3	-2.15101	0.0136524	0.0719132
cj1129_3	-2.1513	0.00424166	0.0532217
cj1492_1	-2.15252	0.0234678	0.0858277
cj1688_6	-2.15465	0.00382393	0.0525897
cj1308_2	-2.15619	0.0224693	0.0840149
cj0127_9	-2.158	0.00448104	0.0536958
cj0608_9	-2.15804	0.0413308	0.107244
cj1436_8	-2.15958	0.0173699	0.0770589
cj0965_3	-2.15989	0.0378797	0.102905
cj1460_8	-2.1601	0.0347226	0.0996926
cj1595_4	-2.16039	0.0002335	0.044575
cj1084_5	-2.16065	0.0122232	0.0695684
cj0667_2	-2.16085	0.0112703	0.0675501
cj0797_7	-2.16476	0.0416898	0.107795
cj0697_9	-2.16554	0.00715452	0.0598551
cj0697_1	-2.16738	0.0278073	0.0914904
cj0845_1	-2.16823	0.0229942	0.084966
cj0469_5	-2.16853	0.00255104	0.0496291
cj0668_2	-2.16904	0.00566103	0.0566477
cj1460_1	-2.16968	0.0466403	0.113079
cj0470_2	-2.17186	0.00074268	0.0462366
cj0054_4	-2.17285	0.00432408	0.0532707
cj0996_5	-2.17317	0.0390904	0.104616
cj1025_5	-2.1737	0.0431627	0.109253
cj0469_3	-2.17373	0.000456678	0.044575
cj0186_9	-2.17411	0.00349047	0.0515161
cj0667_7	-2.17499	0.0434994	0.109474
cj1688_5	-2.17528	0.00331386	0.0506667
cj0608_1	-2.1767	0.0286357	0.0926243
cj1715_5	-2.179	0.0234616	0.0858277
cj0283_3	-2.1794	0.0012954	0.0485778
cj0054_5	-2.17997	0.0112292	0.0675008
cj1492_5	-2.18054	0.00709497	0.0595893
cj0892_4	-2.18061	0.00348923	0.0515161
cj1234_2	-2.18145	0.00936166	0.0642429
cj0797_6	-2.1819	0.0363011	0.101468
cj0668_8	-2.18202	0.00266371	0.0501442
cj0283_8	-2.1825	0.000917031	0.0462366
cj0716_5	-2.18361	0.0157962	0.0747112
cj0667_6	-2.18591	0.000984997	0.0466415
cj0540_7	-2.18695	0.0257013	0.088785
cj1308_3	-2.18852	0.00880811	0.0628947
cj0469_6	-2.18859	0.000385086	0.044575
cj0787_2	-2.1891	0.00317897	0.0505757
cj1208_9	-2.19083	0.0313226	0.0960472
cj1374_4	-2.19194	0.0160123	0.0750659
cj0667_9	-2.19204	0.00481376	0.0549448
cj1409_7	-2.1921	0.0357339	0.101001
cj0808_7	-2.1926	0.0329052	0.0977922
cj0340_7	-2.19323	0.0208605	0.0819352
cj1025_2	-2.19365	0.0283443	0.0920649
cj0787_4	-2.19373	0.0200795	0.0807278
cj0787_5	-2.19791	0.0104545	0.0659967
cj0697_4	-2.19808	0.0121044	0.0693767
cj0526_1	-2.20027	0.0234395	0.0858277
cj1543_7	-2.20029	0.0424216	0.108449
cj1633_9	-2.2008	0.0231913	0.0851703
cj1430_4	-2.20156	0.0372082	0.102397
cj1436_6	-2.20173	0.0137128	0.0719934
cj0283_4	-2.20448	0.000355868	0.044575
cj0668_4	-2.20533	0.017205	0.0767098
cj0283_7	-2.20549	0.00378178	0.0525302
cj0667_5	-2.20572	0.0222232	0.0836853
cj0540_3	-2.20781	0.0192237	0.0795679
cj0419_7	-2.208	0.0442271	0.110358
cj0207_3	-2.2081	0.0204726	0.0810712
cj1595_3	-2.21288	0.00226314	0.049261
cj0340_9	-2.21505	0.0163358	0.0755141
cj0283_1	-2.21524	0.000149629	0.044575
cj1401_2	-2.21528	0.0239328	0.0863924
cj0253_8	-2.21575	0.00521197	0.0556165
cj0792_4	-2.21668	0.0150674	0.0737759
cj0527_7	-2.21711	0.00727597	0.0601977
cj1115_3	-2.21765	0.0135038	0.0719132
cj0697_3	-2.21879	0.0101113	0.0656245
cj0770_3	-2.22058	0.0248683	0.0874425
cj1076_5	-2.2208	0.0318284	0.0966701
cj0526_9	-2.22102	0.0368323	0.10203
cj0708_1	-2.22134	0.0216492	0.0827987
cj0283_2	-2.2224	0.00242892	0.0496282
cj0893_5	-2.22318	0.0031522	0.0505307
cj0207_6	-2.22329	0.0242852	0.0865832
cj1492_6	-2.22473	0.0327889	0.0977633
cj0250_7	-2.22564	0.00202035	0.0490727
cj0492_1	-2.22691	0.00538395	0.0560016
cj0892_6	-2.22721	0.00307926	0.0505173
cj0855_9	-2.22739	0.00299742	0.0503544
cj0186_3	-2.22814	0.0110332	0.0672779
cj0228_2	-2.2318	0.00783677	0.0612403
cj0127_7	-2.23185	0.0231913	0.0851703
cj0283_9	-2.23381	0.00206172	0.0490727
cj1163_4	-2.23394	0.0078728	0.0612527
cj0787_3	-2.23568	0.00853827	0.0625292
cj0892_8	-2.23617	0.00254371	0.0496282
cj1441_6	-2.23656	0.0360686	0.101193
cj0697_5	-2.2377	0.0127815	0.0704689
cj0340_6	-2.2398	0.0180113	0.0780352
cj0527_4	-2.24417	0.00358604	0.0519094
cj1413_8	-2.24581	0.0375048	0.102785
cj1076_2	-2.24804	0.0169184	0.07646
cj0770_6	-2.24953	0.0203237	0.0810493
cj0157_8	-2.2502	0.0282057	0.0919892
cj1724_7	-2.25133	0.0234459	0.0858277
cj0770_9	-2.25183	0.0122439	0.0696017
cj0412_3	-2.25201	0.0427815	0.108849
cj0670_4	-2.25395	0.00856906	0.0625817
cj0283_6	-2.25481	0.00204144	0.0490727
cj0316_2	-2.25513	0.0220402	0.0834721
cj0338_6	-2.25666	0.0366235	0.101852
cj0671_8	-2.25957	0.00395145	0.0527202
cj1448_5	-2.26248	0.0471116	0.113452
cj0668_7	-2.26273	0.00355534	0.0517173
cj1277_2	-2.26407	0.00192646	0.0490727
cj0186_7	-2.26522	0.0024309	0.0496282
cj1425_2	-2.26814	0.011473	0.0678527
cj1436_9	-2.27015	0.0132372	0.0712858
cj1724_3	-2.27094	0.0266055	0.0900254
cj1163_5	-2.27195	0.0037391	0.0525192
cj0283_5	-2.27356	0.00121885	0.0485778
cj1419_8	-2.27667	0.0202991	0.0810493
cj0407_2	-2.27689	0.0378213	0.102887
cj1277_6	-2.27785	0.00238366	0.0496282
cj0526_8	-2.2779	0.0213823	0.0824462
cj0316_3	-2.27831	0.0421629	0.108244
cj0285_8	-2.27874	0.00382797	0.0525897
cj0667_3	-2.27912	0.0153733	0.0743759
cj1720_7	-2.28063	0.0119955	0.0690832
cj1419_4	-2.28074	0.0150115	0.0736085
cj0924_3	-2.28143	0.00325173	0.0506421
cj0770_2	-2.28158	0.0240598	0.0865258
cj0708_6	-2.28287	0.00156012	0.048879
cj0900_5	-2.28324	0.0275637	0.0911887
cj0893_9	-2.28596	0.00431637	0.0532707
cj0668_1	-2.28958	0.0149569	0.073469
cj1495_4	-2.29012	0.0197835	0.0802469
cj0893_7	-2.29286	0.00351584	0.0515506
cj1644_6	-2.29383	0.000229806	0.044575
cj1100_5	-2.2952	0.010311	0.0659588
cj1308_8	-2.30027	0.0235109	0.0858426
cj0526_2	-2.30119	0.0318266	0.0966701
cj1436_2	-2.30127	0.0189189	0.0792386
cj0808_9	-2.30273	0.0310537	0.0955777
cj1436_5	-2.3041	0.0188829	0.0792262
cj0893_6	-2.30426	0.000232762	0.044575
cj1419_7	-2.30928	0.0197903	0.0802469
cj1432_1	-2.30991	0.0211518	0.0820866
cj0253_3	-2.30995	0.00444193	0.0535383
cj0983_9	-2.31029	0.00510216	0.0553354
cj1130_7	-2.31332	0.0108302	0.0666082
cj0253_2	-2.31535	0.000274392	0.044575
cj1612_3	-2.3154	0.00839706	0.0620193
cj0142_3	-2.31639	0.00297897	0.0503544
cj1278_2	-2.31654	0.00352856	0.0515623
cj1720_6	-2.31688	0.0202065	0.0809117
cj1397_6	-2.3169	0.00255809	0.0496291
cj0186_1	-2.31982	0.00083771	0.0462366
cj1484_3	-2.32186	0.0146693	0.0730257
cj1425_9	-2.3224	0.0142724	0.0728349
cj0716_2	-2.32281	0.0185428	0.0788892
cj0616_9	-2.32376	0.00905136	0.0633203
cj1580_5	-2.32396	0.030387	0.0948016
cj0924_5	-2.32399	0.00532744	0.0558151
cj0668_5	-2.32603	0.0250612	0.0878372
cj1278_5	-2.3294	0.0141182	0.0725503
cj0892_1	-2.33013	0.00265549	0.0501389
cj0762_1	-2.33186	0.000644193	0.0462366
cj1374_3	-2.33369	0.0120699	0.0692653
cj0996_6	-2.33447	0.0393283	0.104955
cj0494_3	-2.33641	0.00925145	0.0637515
cj1448_4	-2.33685	0.0198187	0.0802838
cj1189_1	-2.33734	0.035312	0.100424
cj0979_7	-2.33819	3.64143e-06	0.0240517
cj1492_8	-2.33894	0.0278473	0.091531
cj1492_2	-2.33903	0.0368358	0.10203
cj0540_4	-2.33963	0.0169641	0.0765617
cj1277_4	-2.34464	0.00398456	0.0528043
cj0176_5	-2.34483	0.0129087	0.0707433
cj1436_7	-2.3477	0.00695973	0.0593885
cj1374_7	-2.35105	0.0042792	0.0532217
cj1100_4	-2.35129	0.0449819	0.111243
cj0419_9	-2.35199	0.0487825	0.115237
cj0101_8	-2.35268	0.02599	0.0890603
cj0268_7	-2.35279	0.000745616	0.0462366
cj1724_6	-2.35287	0.0318104	0.0966701
cj0996_2	-2.35313	0.0468505	0.113309
cj0143_5	-2.35437	0.0130316	0.071024
cj1431_5	-2.35559	0.0267475	0.0901961
cj0808_1	-2.35755	0.0322798	0.0971336
cj1163_6	-2.35789	0.00033976	0.044575
cj0340_8	-2.35919	0.0136557	0.0719132
cj0722_8	-2.36205	0.0299851	0.0944902
cj1419_3	-2.36335	0.0188062	0.079216
cj0176_7	-2.36613	0.00654466	0.0584091
cj1104_2	-2.3674	0.00195824	0.0490727
cj1189_3	-2.37083	0.0247525	0.0872879
cj0893_1	-2.37198	0.00101633	0.0471078
cj1277_5	-2.37302	0.0113431	0.0676872
cj1492_4	-2.37444	0.012175	0.0695336
cj0554_7	-2.37457	0.00279432	0.0503544
cj0770_4	-2.37521	0.0135337	0.0719132
cj1280_3	-2.3753	0.0309828	0.0954646
cj1715_3	-2.37555	0.021479	0.0826456
cj1484_7	-2.37638	0.0034942	0.0515161
cj0787_6	-2.37686	0.0211647	0.0820866
cj0808_3	-2.3801	0.0465866	0.113075
cj0492_2	-2.38103	0.00523046	0.0556165
cj1408_1	-2.38199	0.0299448	0.0944085
cj1074_3	-2.38398	0.0377696	0.102878
cj0186_2	-2.38486	0.0151607	0.0739606
cj1333_4	-2.38511	0.0350693	0.100109
cj0893_2	-2.38685	0.00373519	0.0525192
cj0176_2	-2.3874	0.0059368	0.0577701
cj1025_8	-2.38751	0.0357664	0.101001
cj0807_8	-2.38771	0.00864194	0.0626116
cj0924_2	-2.38777	0.00656605	0.0584091
cj1277_8	-2.38834	0.0115563	0.0679386
cj1278_3	-2.38855	0.0158592	0.0748483
cj0268_6	-2.38959	0.000944872	0.0466415
cj1163_8	-2.39018	0.000349449	0.044575
cj0418_4	-2.39078	0.0374724	0.102733
cj0176_4	-2.39177	0.00625936	0.0581936
cj0126_5	-2.39325	0.0204233	0.0810493
cj1103_6	-2.39924	0.0150841	0.07379
cj0143_2	-2.39983	0.0132185	0.0712607
cj1492_3	-2.39997	0.0297046	0.0939426
cj0176_3	-2.4008	0.00660088	0.0584886
cj0176_8	-2.40146	0.00712614	0.059728
cj1096_1	-2.40266	0.0457282	0.112051
cj1580_6	-2.40308	0.0131337	0.0711926
cj1724_8	-2.4061	0.0188213	0.079216
cj0984_6	-2.40788	0.0341571	0.0992555
cj0143_3	-2.40811	0.0164369	0.0756292
cj1444_9	-2.40889	0.00755077	0.0607614
cj1466_2	-2.41535	0.0327667	0.0977633
cj0894_2	-2.41565	0.0225934	0.0841891
cj0492_3	-2.41762	0.00646486	0.0582597
cj0142_7	-2.41767	0.0037775	0.0525302
cj0893_3	-2.41867	0.0012909	0.0485778
cj1130_6	-2.42085	0.00742523	0.0604918
cj1189_5	-2.42152	0.0413249	0.107244
cj0979_5	-2.42154	0.010298	0.0659588
cj1644_2	-2.42303	0.035728	0.101001
cj1163_3	-2.42318	0.0069666	0.0593885
cj1182_4	-2.42411	0.0299596	0.0944325
cj1432_5	-2.42496	0.0172256	0.0767411
cj1277_7	-2.42643	0.017636	0.0772944
cj1034_8	-2.42663	0.0395219	0.105154
cj1492_9	-2.42879	0.0293629	0.0935477
cj0893_4	-2.42902	0.0028642	0.0503544
cj0844_6	-2.43215	0.00256974	0.0496291
cj0519_9	-2.4382	0.000228842	0.044575
cj1142_3	-2.44316	0.0102562	0.0659588
cj1436_3	-2.44386	0.00781382	0.0612403
cj0450_9	-2.44639	0.0170971	0.0765981
cj0708_4	-2.44761	0.0329243	0.0978251
cj1644_7	-2.44949	0.0345645	0.0995198
cj1436_4	-2.44991	0.00936785	0.0642519
cj0634_7	-2.45105	0.00186629	0.0490727
cj0338_1	-2.45134	0.0282166	0.0919894
cj1130_9	-2.45444	0.0159537	0.0748929
cj0931_1	-2.4546	0.0131052	0.0711254
cj1432_2	-2.45825	0.0263798	0.0898021
cj0808_6	-2.46062	0.0407844	0.106543
cj0911_2	-2.46284	0.00303339	0.0504445
cj0010_9	-2.46343	0.00423476	0.0532217
cj0443_5	-2.46697	0.00117324	0.0482511
cj0104_7	-2.47233	0.0461126	0.112472
cj0808_2	-2.4737	0.0423336	0.108449
cj1142_4	-2.47406	0.00492486	0.0549448
cj1189_6	-2.47629	0.0446074	0.110972
cj0844_7	-2.47658	0.00637746	0.0582597
cj1189_9	-2.47919	0.0349708	0.0999474
cj1277_3	-2.48255	0.00508218	0.0552782
cj0963_9	-2.48307	0.00337046	0.0508703
cj1278_4	-2.48433	0.0147601	0.073166
cj0979_2	-2.4885	0.00733457	0.0602987
cj0450_8	-2.48879	0.021191	0.082116
cj0176_1	-2.48975	0.00668965	0.0589866
cj1105_3	-2.4922	0.00270293	0.0503132
cj1708_7	-2.49328	0.0448412	0.111212
cj0322_8	-2.49625	0.00709568	0.0595893
cj0398_3	-2.49634	0.0271995	0.0908579
cj0989_2	-2.49793	0.0485795	0.114944
cj0989_3	-2.49902	0.0383527	0.10371
cj1105_4	-2.49926	0.000991452	0.046665
cj1493_2	-2.50094	0.0163037	0.0754606
cj0911_7	-2.50483	0.0016032	0.048879
cj0126_2	-2.50833	0.0459629	0.112247
cj1163_9	-2.50946	0.00163188	0.048879
cj0176_9	-2.5098	0.00585764	0.0576047
cj1724_9	-2.51354	0.0138659	0.0721077
cj0286_4	-2.51411	0.0024289	0.0496282
cj1432_3	-2.51589	0.0178088	0.077616
cj0527_8	-2.516	0.000685036	0.0462366
cj1437_8	-2.51931	0.0428039	0.108885
cj0286_6	-2.52022	0.00256437	0.0496291
cj1105_2	-2.52044	0.00910596	0.0633558
cj1142_5	-2.52132	0.0125241	0.0701768
cj0176_6	-2.52197	0.00617664	0.0581433
cj0126_6	-2.52564	0.00678854	0.0589866
cj0605_8	-2.52598	0.00625067	0.0581936
cj0546_2	-2.52608	0.0279737	0.0917051
cj1435_8	-2.52757	0.0280442	0.0917899
cj0519_7	-2.52855	0.000522135	0.044575
cj1150_3	-2.53035	0.0205425	0.0811955
cj0979_8	-2.5334	0.0210899	0.0820733
cj1317_8	-2.53423	0.0155957	0.0745698
cj1021_8	-2.53529	0.000912993	0.0462366
cj1670_7	-2.53539	0.0432616	0.109271
cj0633_4	-2.53609	0.0295643	0.0937458
cj1286_2	-2.5362	0.00689534	0.0591958
cj1535_1	-2.53759	0.0261461	0.0894331
cj0450_3	-2.54076	0.0153485	0.0743759
cj1628_2	-2.54376	0.00315578	0.0505307
cj0979_1	-2.54413	0.00476144	0.0548273
cj1435_2	-2.54494	0.0314082	0.0961349
cj1406_8	-2.54712	0.0276205	0.0912853
cj0996_4	-2.55033	0.0336897	0.0988988
cj0880_7	-2.55076	0.0026438	0.0501389
cj1608_2	-2.55137	0.0421525	0.108244
cj1105_8	-2.5527	0.00630047	0.0582215
cj0892_5	-2.55337	0.00779685	0.0611879
cj0450_7	-2.5556	0.0136329	0.0719132
cj0074_2	-2.55616	0.00174982	0.0489899
cj0911_8	-2.55635	0.00256721	0.0496291
cj1076_6	-2.55888	0.00495201	0.0549714
cj1308_4	-2.55935	0.032826	0.0977633
cj1628_9	-2.56409	0.00307591	0.0505173
cj1484_6	-2.5642	0.000444853	0.044575
cj1608_9	-2.56429	0.0327009	0.097719
cj1163_7	-2.5656	0.00172142	0.0488902
cj0371_1	-2.56682	0.0189809	0.079273
cj0450_6	-2.56775	0.0190351	0.079273
cj1543_9	-2.57109	0.0384569	0.10381
cj1278_9	-2.57488	0.0190765	0.0793451
cj0911_4	-2.575	0.00323483	0.0506421
cj1278_7	-2.57734	0.0149775	0.0735237
cj0450_4	-2.57778	0.0163753	0.0755826
cj0616_7	-2.57937	0.00299324	0.0503544
cj1432_6	-2.58702	0.0368776	0.10203
cj1130_8	-2.58771	0.00559185	0.0563466
cj0979_6	-2.58982	0.00376965	0.0525302
cj0911_3	-2.58997	0.00263574	0.0501389
cj1150_2	-2.59126	0.0192094	0.0795679
cj1142_7	-2.59479	0.0109665	0.0670684
cj0450_2	-2.59559	0.0130548	0.0710564
cj1401_5	-2.59579	0.0197332	0.0802077
cj1278_8	-2.59594	0.0297845	0.0941171
cj0963_5	-2.59631	0.0164625	0.0756616
cj0633_2	-2.60367	0.0291521	0.0933347
cj0398_2	-2.6047	0.0255404	0.0886233
cj0398_6	-2.60566	0.0304372	0.0948454
cj1628_4	-2.60673	0.00380252	0.0525424
cj0911_9	-2.60718	0.0103162	0.0659588
cj1139_9	-2.60831	0.0136175	0.0719132
cj0979_3	-2.61283	0.00506814	0.0552782
cj0450_1	-2.61525	0.0076186	0.0608842
cj1484_9	-2.61753	0.00296703	0.0503544
cj1247_7	-2.61805	0.00127721	0.0485778
cj1484_2	-2.61857	0.00453194	0.0538371
cj0143_9	-2.61946	0.00948026	0.0643255
cj1399_1	-2.62357	0.0109586	0.0670509
cj1484_4	-2.62466	0.00731682	0.0602983
cj1285_1	-2.62614	0.0118625	0.0689111
cj1628_6	-2.63018	0.00228253	0.0494298
cj1432_4	-2.63024	0.0152724	0.0741995
cj1435_4	-2.63073	0.0365859	0.101832
cj0555_9	-2.63201	0.00946205	0.0643255
cj1008_7	-2.63346	0.000727085	0.0462366
cj1435_9	-2.63416	0.0298549	0.0941697
cj1189_2	-2.63509	0.039349	0.104958
cj0633_9	-2.63613	0.0321688	0.0970648
cj0519_8	-2.63818	0.000255437	0.044575
cj0633_7	-2.64002	0.0382037	0.103544
cj0282_5	-2.6406	0.0125687	0.0701768
cj1435_5	-2.64203	0.0471192	0.113452
cj1608_5	-2.64366	0.0397421	0.105337
cj1286_5	-2.64501	0.0008715	0.0462366
cj0286_5	-2.64525	0.00143594	0.0486883
cj1061_1	-2.6454	0.00379785	0.0525336
cj0990_6	-2.64677	0.0309945	0.0954646
cj0398_1	-2.64771	0.0378529	0.102896
cj0960_6	-2.64863	0.0357716	0.101001
cj0413_1	-2.65142	0.041617	0.107754
cj1628_7	-2.65178	0.00168967	0.048879
cj0633_8	-2.65418	0.0273079	0.0909116
cj0911_1	-2.65445	0.00512809	0.0553901
cj0282_2	-2.65519	0.0144655	0.0729905
cj0282_3	-2.65575	0.00832782	0.0619508
cj1034_7	-2.6571	0.0435149	0.109492
cj0529_7	-2.65775	0.0304155	0.0948287
cj1368_4	-2.65854	0.000283368	0.044575
cj1628_1	-2.65872	0.00479537	0.0549448
cj0286_7	-2.66244	0.000225779	0.044575
cj1419_5	-2.66465	0.00742528	0.0604918
cj0911_6	-2.66776	0.00899746	0.0632551
cj1628_3	-2.67043	0.0101682	0.0657795
cj1142_9	-2.67088	0.00912151	0.0633981
cj0286_2	-2.67217	0.000687553	0.0462366
cj1285_7	-2.67689	0.0240819	0.0865258
cj0633_1	-2.67716	0.0137758	0.0720423
cj1278_6	-2.6791	0.02273	0.0843437
cj0668_9	-2.67932	0.00698013	0.059412
cj0984_4	-2.68096	0.0290738	0.0932421
cj1008_8	-2.68171	0.000675297	0.0462366
cj0911_5	-2.68373	0.00419113	0.0532217
cj0965_9	-2.68402	0.0400363	0.105591
cj0398_8	-2.68412	0.018889	0.0792262
cj1285_6	-2.6846	0.0109309	0.0669123
cj1435_1	-2.68485	0.0263387	0.0896969
cj0519_1	-2.68922	0.000823909	0.0462366
cj1142_6	-2.69056	0.00292923	0.0503544
cj0555_8	-2.69222	0.0004362	0.044575
cj0983_5	-2.69395	0.00220205	0.049261
cj1628_8	-2.69415	0.00270419	0.0503132
cj1202_2	-2.69789	0.00550568	0.056249
cj0450_5	-2.69904	0.00918197	0.0635712
cj0381_3	-2.70328	0.038223	0.103575
cj1484_5	-2.70372	0.00601306	0.0577701
cj1137_9	-2.70809	0.0243495	0.0865832
cj0418_3	-2.71331	0.0323233	0.0971981
cj0282_1	-2.71542	0.00709003	0.0595893
cj1021_7	-2.71804	0.0018688	0.0490727
cj1333_6	-2.72019	0.0214396	0.0825851
cj1401_8	-2.72139	0.0249894	0.0876554
cj1285_8	-2.72211	0.0102411	0.0659588
cj0712_3	-2.74007	0.0341738	0.0992573
cj1435_7	-2.74079	0.0295845	0.0937646
cj0979_4	-2.74239	0.0113133	0.0676872
cj1688_3	-2.74432	0.0146086	0.0730257
cj0519_5	-2.74579	0.00161103	0.048879
cj0650_7	-2.74625	0.0298045	0.0941199
cj1677_7	-2.74867	0.0043542	0.0532707
cj0716_3	-2.74883	0.00114069	0.0478333
cj0770_5	-2.75025	0.0186567	0.0790642
cj1484_1	-2.75409	0.0138702	0.0721077
cj1286_1	-2.75686	0.00721532	0.0600016
cj1409_9	-2.75814	0.0175117	0.0772046
cj1435_6	-2.75925	0.0370868	0.102237
cj0413_4	-2.76035	0.0102535	0.0659588
cj0312_9	-2.76243	0.0468039	0.113238
cj1608_4	-2.7661	0.0362292	0.101394
cj1688_4	-2.77028	0.00203217	0.0490727
cj1103_9	-2.77048	0.0263231	0.0896668
cj1247_8	-2.77308	0.000228775	0.044575
cj1074_5	-2.77827	0.0438286	0.109845
cj1484_8	-2.78173	0.0172671	0.0768527
cj0608_5	-2.78493	0.0498271	0.116216
cj1285_4	-2.79767	0.015822	0.0747736
cj1084_7	-2.79915	0.00141868	0.0486883
cj0712_6	-2.79924	0.0372323	0.102424
cj0286_3	-2.79964	0.00409157	0.0529032
cj0708_5	-2.80044	0.0475554	0.113734
cj1628_5	-2.80454	0.00090561	0.0462366
cj0592_9	-2.80612	0.0263946	0.0898121
cj1381_8	-2.80911	0.0308332	0.0952578
cj0530_8	-2.8112	0.00808728	0.0615772
cj1021_6	-2.81304	0.00196579	0.0490727
cj0471_3	-2.81451	0.0484349	0.114787
cj1247_6	-2.81517	0.00111122	0.0478333
cj0140_3	-2.81837	0.0175727	0.0772915
cj1381_9	-2.81937	0.0146713	0.0730257
cj0879_6	-2.81977	0.0345787	0.0995391
cj0529_6	-2.8256	0.025564	0.0886261
cj1142_8	-2.82689	0.00397409	0.0528043
cj1466_8	-2.82796	0.00445597	0.0536097
cj0398_7	-2.82982	0.0300083	0.0944958
cj0770_8	-2.83069	0.0170988	0.0765981
cj0140_4	-2.83139	0.0167372	0.0759252
cj0398_9	-2.83271	0.0331554	0.0982554
cj1437_9	-2.83445	0.0433106	0.109311
cj0634_9	-2.83759	0.00372039	0.0524529
cj1590_8	-2.83902	0.00572381	0.0570653
cj0282_7	-2.84256	0.00462038	0.0543822
cj0712_2	-2.84564	0.0303988	0.0948016
cj0834_3	-2.84658	0.00239455	0.0496282
cj0879_9	-2.84674	0.0449142	0.111212
cj0979_9	-2.84818	0.0116665	0.0682243
cj1505_6	-2.84973	0.00424097	0.0532217
cj1285_2	-2.85316	0.0145659	0.0730257
cj0963_8	-2.85735	0.0453312	0.111591
cj0984_5	-2.85764	0.029011	0.0932007
cj1333_1	-2.86023	0.0147975	0.073166
cj0983_4	-2.86146	0.0150549	0.0737668
cj1021_4	-2.86537	0.00288071	0.0503544
cj1286_8	-2.866	0.014069	0.0724765
cj0398_5	-2.86662	0.0224388	0.0839775
cj1247_1	-2.86708	0.00455098	0.0540147
cj1381_3	-2.87533	0.0210045	0.0820479
cj0605_9	-2.87839	0.0134484	0.0718921
cj1285_9	-2.87846	0.00706257	0.0595146
cj1409_3	-2.87971	0.00904321	0.0633203
cj0834_2	-2.89036	0.00721751	0.0600016
cj1103_5	-2.89132	0.0311103	0.095655
cj1543_8	-2.89221	0.0315155	0.0963257
cj0807_3	-2.89876	0.00468953	0.0546284
cj1247_9	-2.89905	0.00642044	0.0582597
cj0712_4	-2.8991	0.0461698	0.112487
cj1409_1	-2.90052	0.0187613	0.079216
cj0784_6	-2.90174	0.0459948	0.112247
cj0530_4	-2.90246	0.00946367	0.0643255
cj1608_3	-2.90347	0.0362716	0.101439
cj1493_4	-2.91113	0.00334948	0.0508208
cj1518_3	-2.91188	0.0061586	0.0581433
cj1518_8	-2.91761	0.00633839	0.0582597
cj0085_8	-2.92124	0.0368441	0.10203
cj1518_7	-2.92152	0.00566477	0.0566477
cj1466_6	-2.925	0.00262148	0.0501389
cj1021_3	-2.92511	0.000318334	0.044575
cj0322_3	-2.9272	0.00296507	0.0503544
cj1518_1	-2.92732	0.00761027	0.0608842
cj0140_8	-2.93452	0.0338907	0.0990239
cj0939_9	-2.93782	0.0188025	0.079216
cj1518_4	-2.93981	0.00749105	0.0606306
cj1381_4	-2.94132	0.00472617	0.0546878
cj1021_9	-2.94429	0.00176581	0.0489899
cj1466_9	-2.94491	0.000534244	0.0446909
cj0939_2	-2.94512	0.0226762	0.0842656
cj1129_5	-2.94611	0.00636403	0.0582597
cj0983_2	-2.94652	0.00418962	0.0532217
cj1381_1	-2.94851	0.0186766	0.0790642
cj1223_7	-2.9572	0.0164575	0.0756616
cj1605_8	-2.96672	0.00746656	0.0605726
cj1381_2	-2.96703	0.029562	0.0937458
cj1677_9	-2.96747	0.00428599	0.0532217
cj0126_1	-2.9711	0.0432224	0.109253
cj0322_6	-2.97161	0.000778098	0.0462366
cj1381_5	-2.9726	0.0176213	0.0772915
cj0628_7	-2.97532	0.00440551	0.0534063
cj0712_9	-2.97574	0.043283	0.109303
cj0989_4	-2.97817	0.0293791	0.0935477
cj1103_7	-2.98059	0.0432382	0.109253
cj1493_5	-2.98506	0.0252572	0.0882431
cj0670_1	-2.98933	0.00505693	0.0552782
cj0628_9	-2.99287	0.000365363	0.044575
cj1466_1	-2.99348	0.002196	0.049261
cj1333_7	-2.99726	0.00178471	0.0489899
cj1448_9	-3.00002	0.0141065	0.0725503
cj1505_9	-3.00435	0.00372054	0.0524529
cj0592_6	-3.00476	0.0480985	0.11438
cj0900_3	-3.00541	0.0350797	0.100109
cj0412_7	-3.00945	0.00455748	0.0540434
cj0712_1	-3.01341	0.0494366	0.11593
cj0398_4	-3.0138	0.0207057	0.0815996
cj0592_2	-3.01471	0.0159325	0.074873
cj1510_7	-3.01613	0.0338428	0.0990239
cj0322_7	-3.01689	0.00214771	0.0492123
cj1434_5	-3.01779	0.0190138	0.079273
cj1381_7	-3.01905	0.0172218	0.0767411
cj1505_8	-3.0202	0.00277135	0.0503544
cj0085_2	-3.02336	0.0143443	0.0729359
cj1247_3	-3.02776	0.0133351	0.0715791
cj1152_2	-3.02796	0.0141944	0.0726492
cj0642_4	-3.02881	0.0165764	0.0757436
cj0140_7	-3.03121	0.010477	0.0660428
cj1280_8	-3.03149	0.0458675	0.112144
cj0085_1	-3.03543	0.00762935	0.0609172
cj0712_5	-3.03619	0.0466678	0.113095
cj1223_6	-3.03663	0.0118157	0.068814
cj1152_5	-3.04209	0.012735	0.0704596
cj1368_3	-3.04236	0.000376455	0.044575
cj0983_1	-3.04637	0.00892041	0.0631488
cj1247_4	-3.05323	0.00172837	0.0488902
cj1381_6	-3.05661	0.0134923	0.0718971
cj1590_7	-3.05909	0.00444855	0.0535691
cj0984_7	-3.05915	0.0366855	0.101893
cj0770_7	-3.05951	0.0161903	0.0752018
cj1071_6	-3.06293	0.00267424	0.0501508
cj0312_5	-3.07178	0.0379095	0.102936
cj1034_2	-3.07313	0.022315	0.0838401
cj1103_4	-3.07384	0.035045	0.100074
cj0714_3	-3.07605	0.0127095	0.0704541
cj0770_1	-3.0787	0.0116409	0.0681867
cj1670_3	-3.07926	0.00114423	0.0478333
cj0148_8	-3.08136	0.0085615	0.0625817
cj1103_2	-3.08536	0.0228154	0.0844945
cj0983_3	-3.08567	0.0111023	0.0673994
cj0140_5	-3.09044	0.00242333	0.0496282
cj1543_3	-3.09114	0.0294098	0.0935928
cj1505_5	-3.09694	0.00179076	0.0489899
cj1008_6	-3.09955	0.00166501	0.048879
cj1103_3	-3.10074	0.0116455	0.0681867
cj1434_4	-3.10336	0.0240608	0.0865258
cj0322_4	-3.10591	0.00170571	0.048879
cj1308_9	-3.11262	0.0150735	0.0737759
cj1318_2	-3.11359	0.00123477	0.0485778
cj1103_8	-3.11778	0.0274415	0.0910178
cj0939_1	-3.11901	0.0229205	0.0848359
cj1397_9	-3.12009	0.013563	0.0719132
cj1021_5	-3.12432	0.00234727	0.0496282
cj0109_8	-3.12626	0.000373328	0.044575
cj1021_2	-3.13252	0.00245567	0.0496282
cj0322_1	-3.13459	0.00406629	0.0529032
cj0963_6	-3.13683	0.000493533	0.044575
cj0413_2	-3.14555	0.0497599	0.116136
cj0784_1	-3.15125	0.0291899	0.0934106
cj1434_7	-3.15145	0.0286573	0.0926489
cj1129_4	-3.15457	0.0181411	0.078392
cj0532_5	-3.15594	0.000209035	0.044575
cj1318_8	-3.15653	0.0354839	0.100718
cj1247_5	-3.15654	0.00453092	0.0538371
cj0322_2	-3.15673	0.00411768	0.0530419
cj1497_4	-3.1569	0.00553653	0.0563445
cj0963_7	-3.15934	0.00108292	0.0478333
cj0322_5	-3.16104	0.00703899	0.0594886
cj1493_1	-3.16341	0.00098118	0.0466415
cj1071_8	-3.16681	0.00482508	0.0549448
cj0532_4	-3.16795	0.00163187	0.048879
cj0807_1	-3.16987	0.00403466	0.0529032
cj0879_3	-3.17184	0.00548475	0.0562084
cj1333_5	-3.17374	0.0107866	0.0664915
cj0140_6	-3.17544	0.0273508	0.0910087
cj1208_3	-3.17756	0.00628269	0.0581936
cj0104_4	-3.18238	0.023817	0.0863075
cj1280_4	-3.18392	0.0435648	0.109533
cj0519_2	-3.18421	0.00117614	0.0482511
cj1152_1	-3.18864	0.0304924	0.0949341
cj1434_6	-3.19158	0.0399312	0.105519
cj0700_3	-3.19849	0.0348888	0.0998658
cj0842_8	-3.19852	0.00176543	0.0489899
cj1434_1	-3.1997	0.035855	0.101017
cj1280_9	-3.20122	0.026578	0.0899856
cj1286_9	-3.20396	0.0198016	0.0802635
cj1493_3	-3.20682	0.00047813	0.044575
cj1629_6	-3.20781	0.0236346	0.0860532
cj0054_8	-3.20791	0.000186501	0.044575
cj0166_6	-3.21275	0.017195	0.0767098
cj1434_2	-3.21301	0.0362922	0.101465
cj0554_6	-3.21427	0.00554897	0.0563445
cj0714_8	-3.21534	0.006004	0.0577701
cj1493_9	-3.219	0.0113598	0.0676872
cj0900_8	-3.22367	0.0149608	0.073469
cj1021_1	-3.22421	0.00499107	0.0552658
cj1152_3	-3.22517	0.0262335	0.0895348
cj0608_3	-3.23237	0.0365933	0.101832
cj1247_2	-3.2466	0.011595	0.0680151
cj1497_8	-3.25125	0.0180761	0.0781767
cj1543_6	-3.25359	0.0223456	0.0838595
cj0268_8	-3.25892	0.00342618	0.0511769
cj1629_5	-3.26133	0.0159271	0.074873
cj1103_1	-3.28216	0.0431418	0.109253
cj0608_4	-3.28929	0.0161279	0.0751034
cj0302_8	-3.28937	0.0120482	0.069244
cj0784_7	-3.29915	0.020183	0.080891
cj1497_5	-3.30092	0.00917469	0.0635601
cj1318_7	-3.30279	0.00702925	0.0594886
cj1711_2	-3.31218	0.00068757	0.0462366
cj1590_4	-3.31812	0.00239209	0.0496282
cj0649_6	-3.33307	0.00820417	0.0615772
cj0395_2	-3.34989	0.0245173	0.0869474
cj1434_3	-3.35106	0.0218909	0.0832483
cj1152_4	-3.35418	0.00866154	0.0626116
cj0381_2	-3.35771	0.0212187	0.0821535
cj1152_6	-3.36068	0.0148282	0.073254
cj0038_4	-3.3659	0.0220346	0.0834721
cj1432_9	-3.3689	0.040489	0.106228
cj0717_7	-3.37086	0.0177947	0.0775804
cj1711_1	-3.37204	0.00112005	0.0478333
cj0649_8	-3.37486	0.00363745	0.0519267
cj0784_9	-3.37847	0.0200098	0.0806774
cj0842_2	-3.3898	0.00285939	0.0503544
cj0649_9	-3.39112	0.00545294	0.0561417
cj0642_6	-3.39515	0.00488268	0.0549448
cj0691_1	-3.39936	0.0136913	0.0719934
cj1590_3	-3.40127	0.0044809	0.0536958
cj1317_9	-3.4095	0.0332908	0.0983606
cj0983_7	-3.40959	0.000982733	0.0466415
cj0519_3	-3.41512	0.0024362	0.0496282
cj0395_3	-3.41558	0.036176	0.101333
cj1670_2	-3.42369	0.00120527	0.0485778
cj0395_8	-3.4275	0.00750978	0.0606488
cj0681_6	-3.43059	0.047778	0.113925
cj0530_6	-3.43144	0.000674418	0.0462366
cj0716_8	-3.43154	0.00213094	0.0492123
cj0232_3	-3.43159	0.0266343	0.0900306
cj0691_2	-3.43163	0.0138615	0.0721077
cj1670_5	-3.43507	0.00165785	0.048879
cj0784_3	-3.44435	0.0259879	0.0890603
cj0530_7	-3.44694	0.00212955	0.0492123
cj0880_4	-3.44836	0.00151367	0.048879
cj0672_8	-3.45843	0.0134587	0.0718921
cj0784_8	-3.46885	0.024327	0.0865832
cj0691_7	-3.46954	0.0108085	0.0665955
cj1042_1	-3.4702	0.00605228	0.0580125
cj0302_1	-3.47503	0.0143368	0.0729261
cj0681_1	-3.47798	0.0305642	0.095068
cj0642_7	-3.47935	0.00413711	0.0530714
cj0166_4	-3.48137	0.0017805	0.0489899
cj0842_4	-3.48648	0.000860338	0.0462366
cj0880_5	-3.49006	0.00340426	0.051079
cj0361_7	-3.49105	0.00298478	0.0503544
cj0085_3	-3.4946	0.0284229	0.0922387
cj1670_8	-3.49938	0.0022409	0.049261
cj1590_9	-3.51021	0.00617278	0.0581433
cj1437_3	-3.51478	0.0419874	0.108125
cj1416_2	-3.51541	0.0308737	0.0953123
cj0717_6	-3.51711	0.0195328	0.0798814
cj0842_7	-3.52308	0.0128922	0.0707186
cj0649_7	-3.52416	0.0121052	0.0693767
cj0649_5	-3.52427	0.000367117	0.044575
cj0519_6	-3.5294	0.00176416	0.0489899
cj0691_3	-3.53105	0.0181886	0.0785023
cj0784_4	-3.53131	0.0355924	0.100937
cj0842_6	-3.53679	0.00524059	0.0556165
cj0085_4	-3.54545	0.00877426	0.0628354
cj0691_6	-3.54662	0.0119787	0.0690394
cj0642_8	-3.54757	0.00700143	0.0594681
cj0140_9	-3.55759	0.0122915	0.0697357
cj0691_9	-3.55882	0.0113971	0.0677733
cj1416_3	-3.55934	0.0475022	0.113719
cj0645_1	-3.55984	0.00595564	0.0577701
cj0579_9	-3.56345	0.0175031	0.0772046
cj0649_4	-3.56603	0.027173	0.090829
cj0983_6	-3.56617	0.00352411	0.0515623
cj0085_5	-3.56619	0.0174129	0.0771306
cj0649_3	-3.57007	0.00437941	0.0532707
cj0683_7	-3.57411	0.0170502	0.0765981
cj0044_1	-3.57462	0.00551551	0.0563059
cj1152_8	-3.57926	0.03023	0.0946705
cj1383_5	-3.58622	0.0449856	0.111243
cj0691_8	-3.58668	0.0132018	0.0712607
cj1715_9	-3.58779	0.0179213	0.0778547
cj0711_1	-3.59018	0.0175167	0.0772046
cj0784_5	-3.59245	0.0222299	0.083687
cj0530_9	-3.59362	0.00662184	0.0585506
cj1208_4	-3.59643	0.0210341	0.0820733
cj1629_4	-3.60712	0.0111621	0.0675008
cj0683_4	-3.60945	0.0222168	0.083685
cj0842_5	-3.61439	0.00672659	0.0589866
cj1670_9	-3.61906	0.000682342	0.0462366
cj0140_2	-3.62459	0.00504298	0.0552782
cj0939_8	-3.62791	0.0304342	0.0948454
cj0126_3	-3.6286	0.031115	0.095655
cj0784_2	-3.63139	0.0448382	0.111212
cj0085_9	-3.63717	0.0250244	0.0877314
cj0166_8	-3.64248	0.00554972	0.0563445
cj1670_1	-3.6459	0.000847328	0.0462366
cj1590_5	-3.64903	0.00707254	0.0595464
cj0546_1	-3.65468	0.014927	0.073469
cj1711_7	-3.66448	7.26285e-05	0.044575
cj1677_8	-3.66831	0.00180768	0.0490727
cj0418_2	-3.67196	0.0139806	0.0723308
cj0842_3	-3.6721	0.0358165	0.101001
cj0983_8	-3.6766	0.0130383	0.0710253
cj0395_7	-3.67905	0.0279478	0.0916562
cj0140_1	-3.68499	0.00279759	0.0503544
cj0711_7	-3.6884	0.041546	0.107676
cj0628_8	-3.69483	0.007222	0.0600016
cj0166_7	-3.69654	0.0134793	0.0718971
cj1670_4	-3.69738	0.000623803	0.0462366
cj0683_3	-3.6988	0.0165748	0.0757436
cj0302_5	-3.69903	0.00361385	0.0519267
cj1208_1	-3.7008	0.0230543	0.0850662
cj1590_1	-3.7028	0.0125904	0.0701768
cj0166_3	-3.70417	0.014334	0.0729261
cj1208_2	-3.70467	0.0119359	0.0690012
cj0691_4	-3.70598	0.00724052	0.0600571
cj0302_2	-3.70618	0.00408761	0.0529032
cj0649_1	-3.70917	0.00556348	0.0563445
cj0711_4	-3.71051	0.0228586	0.0846305
cj1437_5	-3.71096	0.0414037	0.107391
cj1629_7	-3.71116	0.0118391	0.0688584
cj0232_9	-3.71376	0.00466849	0.054555
cj0232_5	-3.73702	0.0160609	0.0751034
cj0691_5	-3.73853	0.00904661	0.0633203
cj1042_5	-3.74173	0.0166607	0.0758925
cj1166_5	-3.74735	0.0197437	0.0802257
cj0642_1	-3.74839	0.0043787	0.0532707
cj0395_4	-3.75744	0.0277421	0.0914394
cj0395_9	-3.76113	0.0366559	0.101893
cj1590_2	-3.76318	0.0113417	0.0676872
cj0166_2	-3.7759	0.00482135	0.0549448
cj0642_2	-3.77974	0.00733354	0.0602987
cj1711_4	-3.79166	0.000366051	0.044575
cj0710_4	-3.79332	0.00431638	0.0532707
cj0496_4	-3.79413	0.00646678	0.0582597
cj0148_2	-3.79742	0.0264557	0.0899331
cj0361_6	-3.80577	0.000187692	0.044575
cj1416_5	-3.80911	0.0335932	0.0987463
cj0374_3	-3.81215	0.038563	0.10392
cj0842_1	-3.82592	0.0072542	0.0601179
cj1497_7	-3.83419	0.0146563	0.0730257
cj0148_3	-3.83526	0.0398382	0.105413
cj0683_9	-3.83784	0.0231143	0.085089
cj0579_5	-3.84671	0.0159252	0.074873
cj0608_6	-3.85121	0.0344357	0.0994542
cj0579_4	-3.85295	0.0166898	0.0759252
cj0711_3	-3.85781	0.0147764	0.073166
cj0126_9	-3.86406	0.0265001	0.0899518
cj0302_7	-3.8712	0.0270213	0.090624
cj1152_7	-3.87634	0.0127539	0.0704596
cj0579_7	-3.8788	0.0238689	0.0863856
cj0672_3	-3.88647	0.0025082	0.0496282
cj0245_2	-3.88799	0.025902	0.0890603
cj1629_1	-3.90098	0.015245	0.074148
cj0892_9	-3.90611	0.00123574	0.0485778
cj1629_8	-3.90694	0.00931484	0.0640421
cj0683_1	-3.90985	0.0345981	0.0995617
cj0191_1	-3.9182	0.00501443	0.0552782
cj0166_1	-3.91955	0.00340889	0.051079
cj0232_7	-3.92253	0.0129807	0.0709201
cj0232_4	-3.92555	0.00887567	0.0630664
cj0579_3	-3.9501	0.0281759	0.0919892
cj1383_3	-3.95816	0.0394569	0.105081
cj0710_5	-3.96014	0.0127239	0.0704596
cj0166_5	-3.96051	0.00671758	0.0589866
cj0710_1	-3.96551	0.00556324	0.0563445
cj0716_6	-3.96695	0.000327659	0.044575
cj0302_9	-3.96773	0.00772726	0.0611001
cj1042_3	-3.9778	0.0317258	0.0965664
cj1117_2	-3.97997	0.00396021	0.0527202
cj1383_1	-3.98351	0.0419937	0.108125
cj1590_6	-3.99075	0.0124484	0.0700632
cj0710_6	-3.9915	0.015435	0.0743759
cj0851_2	-3.99446	0.017123	0.0765981
cj0397_3	-4.00158	0.00580496	0.0574473
cj0608_7	-4.00523	0.0328659	0.0977836
cj1437_6	-4.00743	0.0259623	0.0890603
cj0579_8	-4.01148	0.0231119	0.085089
cj0879_4	-4.02115	0.00390766	0.0526485
cj1629_9	-4.02221	0.00830049	0.061879
cj0649_2	-4.02314	0.00137839	0.0485778
cj0681_8	-4.03072	0.0396257	0.105178
cj0717_8	-4.03262	0.0227284	0.0843437
cj1629_2	-4.0343	0.0139323	0.0723266
cj1416_6	-4.03515	0.042309	0.108449
cj1493_7	-4.03809	0.00507419	0.0552782
cj0232_8	-4.04175	0.0072283	0.0600162
cj0672_5	-4.04764	0.00272613	0.0503544
cj0984_9	-4.0477	0.0429086	0.109088
cj0711_8	-4.05372	0.0166124	0.0758317
cj0397_7	-4.05465	0.00538009	0.0560016
cj1629_3	-4.05526	0.0171745	0.0766801
cj0683_8	-4.05922	0.0199457	0.0805404
cj0892_2	-4.0607	0.00102691	0.0472664
cj0302_4	-4.06246	0.000674304	0.0462366
cj1477_9	-4.0697	0.0114595	0.0678527
cj0851_3	-4.07075	0.00739988	0.0604529
cj0851_5	-4.07571	0.0193259	0.0796435
cj0681_4	-4.07609	0.0349778	0.0999474
cj1166_3	-4.0845	0.0267066	0.0901961
cj0232_1	-4.08759	0.00801116	0.0614157
cj0397_2	-4.08887	0.0179419	0.0778879
cj0191_3	-4.08894	0.00171375	0.048879
cj0710_8	-4.08987	0.00194396	0.0490727
cj0302_6	-4.09121	0.0193489	0.0796441
cj0245_8	-4.09437	0.0432909	0.109303
cj0073_2	-4.0966	0.0153103	0.0743017
cj0851_9	-4.09826	0.00890111	0.0630664
cj1383_8	-4.10425	0.0448218	0.111212
cj1117_7	-4.10446	0.00247361	0.0496282
cj0681_3	-4.11495	0.0374248	0.102697
cj0579_2	-4.11782	0.0201827	0.080891
cj0302_3	-4.11823	0.00437192	0.0532707
cj0851_8	-4.12197	0.00934104	0.064168
cj0496_6	-4.12261	0.00027452	0.044575
cj1318_4	-4.12723	0.00171687	0.048879
cj0719_1	-4.12829	0.00392655	0.0526485
cj0672_7	-4.13799	0.0046978	0.0546285
cj0191_5	-4.14198	0.00330983	0.0506667
cj0710_2	-4.16092	0.00530455	0.0558151
cj0397_4	-4.16857	0.00952968	0.0643266
cj0710_9	-4.17161	0.0121091	0.0693767
cj0245_7	-4.17621	0.00523654	0.0556165
cj0232_2	-4.1834	0.00111113	0.0478333
cj0085_6	-4.18384	0.00233966	0.0496282
cj0719_6	-4.18463	0.00410572	0.0530171
cj0519_4	-4.19048	0.000526397	0.044575
cj0148_7	-4.19598	0.00645952	0.0582597
cj0397_5	-4.19635	0.00645758	0.0582597
cj0496_8	-4.19957	0.00282779	0.0503544
cj0710_3	-4.20221	0.00588007	0.0576047
cj1493_8	-4.20238	0.0016965	0.048879
cj0397_8	-4.2092	0.0217324	0.0830205
cj0191_7	-4.2188	0.00165529	0.048879
cj0166_9	-4.22274	0.00611585	0.0581039
cj0148_5	-4.2243	0.00274484	0.0503544
cj0191_9	-4.23042	0.00765499	0.0609172
cj0710_7	-4.24106	0.00485905	0.0549448
cj1383_7	-4.24415	0.0386535	0.103994
cj1449_2	-4.24645	0.00286387	0.0503544
cj1203_6	-4.25547	0.0457521	0.112068
cj1493_6	-4.25753	0.00346161	0.0513796
cj0683_5	-4.25803	0.0305953	0.0951284
cj0716_7	-4.28516	0.000838872	0.0462366
cj1466_7	-4.28593	0.000850807	0.0462366
cj0191_8	-4.3063	0.00524589	0.0556165
cj0616_6	-4.31298	0.00309955	0.0505173
cj1416_1	-4.31461	0.049337	0.115845
cj0711_9	-4.32025	0.0112088	0.0675008
cj0711_6	-4.32976	0.020807	0.0817994
cj1449_3	-4.34085	0.00310873	0.0505173
cj0397_1	-4.34374	0.0156856	0.0747112
cj0496_2	-4.34794	0.00136243	0.0485778
cj1466_4	-4.35891	0.0028554	0.0503544
cj1117_1	-4.36203	0.00223681	0.049261
cj0719_4	-4.36251	0.00500339	0.0552782
cj1449_1	-4.36385	0.00674022	0.0589866
cj1117_3	-4.3781	0.00169553	0.048879
cj0755_6	-4.37914	0.0377907	0.102878
cj0397_6	-4.38369	0.0107292	0.0664252
cj1431_8	-4.38569	0.000909857	0.0462366
cj1431_7	-4.38653	0.002271	0.049261
cj0683_2	-4.39305	0.0398392	0.105413
cj0496_7	-4.39592	0.0218829	0.0832483
cj1449_8	-4.39737	0.00300348	0.0503544
cj1466_3	-4.3989	3.62793e-05	0.044575
cj1466_5	-4.40727	0.00113707	0.0478333
cj0397_9	-4.4073	0.0186917	0.0790642
cj1553_1	-4.41108	0.00784516	0.0612403
cj0496_5	-4.4172	0.00439271	0.0533833
cj1449_4	-4.42642	0.00611354	0.0581039
cj0093_5	-4.43332	0.0100161	0.0655016
cj0851_6	-4.43937	0.012381	0.0698909
cj0191_6	-4.4417	0.00642493	0.0582597
cj0851_4	-4.44999	0.0188085	0.079216
cj0232_6	-4.45702	0.00819675	0.0615772
cj0851_1	-4.4716	0.0124118	0.0699191
cj1449_6	-4.47968	0.000752389	0.0462366
cj0672_6	-4.48448	0.00179494	0.0489899
cj1117_5	-4.49006	0.00245269	0.0496282
cj1431_6	-4.49418	0.00295005	0.0503544
cj0579_1	-4.49515	0.0296986	0.0939426
cj0191_4	-4.5034	0.00276238	0.0503544
cj0851_7	-4.50548	0.00990544	0.0652575
cj0148_6	-4.50714	0.0211477	0.0820866
cj1071_7	-4.50754	0.00916384	0.0635601
cj0719_9	-4.5113	0.00260498	0.0500362
cj0711_5	-4.51515	0.0113724	0.0677232
cj1318_1	-4.52149	0.0074421	0.0604918
cj1497_9	-4.52918	0.0272289	0.0908579
cj0878_4	-4.53212	0.0211415	0.0820866
cj0496_3	-4.5338	0.00295735	0.0503544
cj0093_4	-4.54154	0.010264	0.0659588
cj0719_7	-4.54581	0.00542078	0.0561417
cj0245_3	-4.55561	0.00222706	0.049261
cj0581_5	-4.55874	0.00757856	0.0608659
cj1117_8	-4.56251	0.0023197	0.0496282
cj0719_5	-4.5818	0.0118482	0.0688584
cj0719_3	-4.58436	0.00645022	0.0582597
cj0191_2	-4.6219	0.00226484	0.049261
cj1117_6	-4.64686	0.00412771	0.0530419
cj0719_8	-4.65075	0.00419675	0.0532217
cj0711_2	-4.65222	0.0151869	0.0739801
cj0581_1	-4.65431	0.00681994	0.0590458
cj0672_4	-4.65967	0.0039049	0.0526485
cj1476_1	-4.66605	0.0134552	0.0718921
cj1449_7	-4.68311	5.50957e-05	0.044575
cj1117_4	-4.69526	0.00379345	0.0525302
cj1497_2	-4.70029	0.0103207	0.0659588
cj0785_3	-4.70072	0.0453668	0.111597
cj1071_4	-4.70907	0.00878655	0.0628354
cj0581_2	-4.71858	0.0110983	0.0673994
cj0701_7	-4.73517	0.00312421	0.0505173
cj0755_4	-4.75451	0.0202631	0.0810369
cj0755_5	-4.7647	0.019665	0.0800294
cj0323_3	-4.77028	0.0283262	0.0920513
cj0581_6	-4.78889	0.0134709	0.0718971
cj1203_8	-4.78915	0.0467692	0.113196
cj1449_5	-4.79339	0.0156892	0.0747112
cj0924_8	-4.79691	0.00547474	0.0562084
cj0148_4	-4.82436	0.025165	0.0880141
cj0719_2	-4.82878	0.00558508	0.0563466
cj1022_1	-4.83091	0.00335887	0.0508703
cj1117_9	-4.86581	0.000132858	0.044575
cj0579_6	-4.86684	0.0197768	0.0802469
cj0581_9	-4.8685	0.0107485	0.0664252
cj0581_7	-4.90448	0.0156495	0.0746856
cj1022_3	-4.93422	0.00214312	0.0492123
cj0245_6	-4.95096	0.00924481	0.0637515
cj1449_9	-4.95562	0.00110824	0.0478333
cj0496_1	-4.96983	0.00887789	0.0630664
cj0581_8	-4.97274	0.00654023	0.0584091
cj1022_2	-4.99596	0.000856727	0.0462366
cj0672_2	-5.02436	0.00289836	0.0503544
cj1022_9	-5.02904	0.00061841	0.0462366
cj1550_1	-5.03736	0.00798973	0.0613325
cj0581_3	-5.0558	0.00947406	0.0643255
cj1022_8	-5.06411	0.00108279	0.0478333
cj1431_9	-5.07056	0.00249454	0.0496282
cj1637_8	-5.13309	0.0277797	0.091468
cj1671_3	-5.1968	0.00282793	0.0503544
cj0581_4	-5.21213	0.00784858	0.0612403
cj1671_9	-5.2422	0.00305787	0.0505173
cj0323_6	-5.25994	0.0117343	0.0685584
cj0135_2	-5.26603	0.00546267	0.0561571
cj0672_9	-5.30646	0.0023997	0.0496282
cj0148_1	-5.31193	0.014733	0.0731388
cj1514_2	-5.32304	0.00300754	0.0503544
cj1497_1	-5.3369	0.019908	0.0804726
cj1637_5	-5.34862	0.0159207	0.074873
cj0520_2	-5.35142	0.00442429	0.0534231
cj1671_4	-5.35598	0.00253531	0.0496282
cj0520_7	-5.35849	0.00430579	0.053258
cj1514_4	-5.38135	0.00676603	0.0589866
cj1514_7	-5.42115	0.00342858	0.0511769
cj1671_6	-5.4288	0.0017608	0.0489899
cj1514_1	-5.43437	0.00625059	0.0581936
cj1514_6	-5.45737	0.00559642	0.0563466
cj0073_8	-5.49416	0.011846	0.0688584
cj1277_9	-5.5038	0.00321733	0.0506421
cj1671_8	-5.52283	0.00347854	0.0515151
cj1550_4	-5.5473	0.00599583	0.0577701
cj1671_7	-5.59723	0.00333311	0.0508208
cj0153_6	-5.60872	0.0104029	0.0659967
cj1514_5	-5.62342	0.00446968	0.0536958
cj1277_1	-5.64924	0.00253551	0.0496282
cj1671_5	-5.66875	0.00336192	0.0508703
cj1671_1	-5.6971	0.0015466	0.048879
cj0135_5	-5.71299	0.0239615	0.0864604
cj0735_7	-5.72553	0.000841633	0.0462366
cj1671_2	-5.73483	0.00359662	0.0519094
cj1514_3	-5.74323	0.00435323	0.0532707
cj0854_4	-5.76456	0.0101541	0.0657795
cj1166_7	-5.78337	0.0209791	0.0820455
cj0118_7	-5.81798	0.00760206	0.0608842
cj0520_5	-5.82059	0.00415737	0.0532159
cj1514_9	-5.82352	0.0037763	0.0525302
cj0735_8	-5.82489	0.00263342	0.0501389
cj0135_4	-5.83695	0.0135767	0.0719132
[truncated: 131 more rows]
