# Supplementary material for: Exploration of genes associated with induction of the viable but non-culturable state of Campylobacter jejuni
Source: Arch Microbiol. 2024 May 15;206(6):260. doi: 10.1007/s00203-024-03980-y (PMC11093796; doi:10.1007/s00203-024-03980-y)
Supplement: Supplementary file 4 — Supplementary file4 (XLSX 18 KB) [file 203_2024_3980_MOESM4_ESM.xlsx]

## Sheet: Sheet1
Table S4. Fold change of the high osmotic stress condition samples compared to the control samples in microarray analysis
Gene ID_Probe No.	Fold change	raw.pval	bh.pval
cj1254_8	2.76372	0.041201	0.311991
cj1254_9	2.44939	0.0434096	0.311991
cj1040_8	2.24194	0.037912	0.311991
cj1040_3	2.23528	0.0442802	0.311991
cj1040_2	2.15594	0.0489902	0.311991
cj1500_9	2.13521	0.0407886	0.311991
cj0077_5	2.12275	0.0198597	0.311991
cj1254_1	2.11158	0.0346065	0.311991
cj1254_6	2.05374	0.0412358	0.311991
cj0077_8	2.04832	0.0294019	0.311991
cj0077_6	2.00219	0.0273907	0.311991
cj1254_5	1.97833	0.032251	0.311991
cj0077_3	1.94984	0.029488	0.311991
cj0077_1	1.94259	0.0203632	0.311991
cj0077_4	1.92953	0.0246776	0.311991
cj0077_9	1.92411	0.0221898	0.311991
cj0077_2	1.89822	0.0204299	0.311991
cj1004_6	1.88603	0.00823318	0.311991
cj0772_5	1.87726	0.0100797	0.311991
cj1254_7	1.87612	0.0491687	0.311991
cj1254_3	1.86797	0.0415492	0.311991
cj0820_1	1.84956	0.0208031	0.311991
cj0772_6	1.84607	0.00729016	0.311991
cj1398_8	1.83852	0.0443493	0.311991
cj0077_7	1.83714	0.028812	0.311991
cj0503_8	1.83672	0.0113104	0.311991
cj0503_6	1.79118	0.0247346	0.311991
cj1004_2	1.7635	0.0105525	0.311991
cj0503_9	1.76041	0.0342451	0.311991
cj0408_5	1.75771	0.02053	0.311991
cj1004_8	1.75377	0.0111645	0.311991
cj1004_7	1.73357	0.00848155	0.311991
cj1153_2	1.73039	0.0311616	0.311991
cj1004_1	1.7015	0.0201902	0.311991
cj1153_1	1.70091	0.0209497	0.311991
cj0525_1	1.69709	0.0195288	0.311991
cj0408_7	1.69167	0.0190393	0.311991
cj1331_3	1.68071	0.0182016	0.311991
cj1331_7	1.65482	0.0234879	0.311991
cj1004_5	1.6539	0.0140182	0.311991
cj1319_8	1.64902	0.0382836	0.311991
cj0178_7	1.64168	0.021743	0.311991
cj1331_5	1.64166	0.0345801	0.311991
cj1585_3	1.63692	0.00405748	0.311991
cj0259_9	1.6327	0.0396747	0.311991
cj1585_1	1.63135	0.00604711	0.311991
cj1033_6	1.63081	0.0443907	0.311991
cj1414_6	1.62639	0.0246058	0.311991
cj1331_2	1.62299	0.0408702	0.311991
cj1585_4	1.61815	0.00690168	0.311991
cj0259_8	1.61638	0.0205875	0.311991
cj1157_8	1.61548	0.0222164	0.311991
cj1331_6	1.61447	0.0311596	0.311991
cj1319_6	1.61079	0.0479189	0.311991
cj0354_8	1.60653	0.0148028	0.311991
cj0801_5	1.60205	0.0321869	0.311991
cj1004_3	1.59924	0.0270246	0.311991
cj1319_7	1.59518	0.0472045	0.311991
cj1331_4	1.59412	0.023026	0.311991
cj1153_6	1.59196	0.0353366	0.311991
cj1564_8	1.5875	0.0482766	0.311991
cj1153_9	1.58535	0.0355419	0.311991
cj0086_1	1.58513	0.0336463	0.311991
cj0144_7	1.58493	0.0379026	0.311991
cj1157_9	1.58171	0.0342921	0.311991
cj0144_8	1.57832	0.0235026	0.311991
cj1004_4	1.56973	0.0138409	0.311991
cj0245_9	1.56631	0.0493669	0.311991
cj1233_8	1.56421	0.0200293	0.311991
cj1194_1	1.56408	0.00144752	0.311991
cj0178_8	1.56142	0.0368559	0.311991
cj1585_2	1.55728	0.0188746	0.311991
cj0801_4	1.55469	0.0455273	0.311991
cj0144_9	1.554	0.0322591	0.311991
cj1157_7	1.55167	0.0262306	0.311991
cj1114_8	1.55111	0.036822	0.311991
cj0830_7	1.55089	0.0271045	0.311991
cj1585_5	1.54715	0.0279303	0.311991
cj1585_6	1.54516	0.0051526	0.311991
cj0801_6	1.54359	0.0486058	0.311991
cj0354_2	1.54164	0.0399559	0.311991
cj1320_9	1.53646	0.0255326	0.311991
cj0959_2	1.53627	0.0328101	0.311991
cj1670_3	1.53338	0.0274601	0.311991
cj0560_1	1.53333	0.0477054	0.311991
cj0825_8	1.53313	0.0160768	0.311991
cj1398_3	1.53243	0.0433598	0.311991
cj1289_5	1.53064	0.0189028	0.311991
cj1373_4	1.52808	0.0103623	0.311991
cj1153_8	1.52606	0.0227216	0.311991
cj0872_9	1.52289	0.0150384	0.311991
cj0959_1	1.51981	0.0353769	0.311991
cj0859_5	1.5179	0.00821508	0.311991
cj0959_8	1.51735	0.0384073	0.311991
cj1564_9	1.51641	0.0222596	0.311991
cj0354_7	1.51299	0.0463262	0.311991
cj1238_7	1.51209	0.0266398	0.311991
cj1238_5	1.50867	0.0348424	0.311991
cj0949_7	1.50533	0.0205593	0.311991
cj1564_7	1.50511	0.0310585	0.311991
cj0949_8	1.50429	0.0477582	0.311991
cj1638_6	1.50205	0.0476143	0.311991
cj0560_6	1.50129	0.0479096	0.311991
cj0755_5	-1.50243	0.0163936	0.311991
cj0135_6	-1.50361	0.0113872	0.311991
cj1420_7	-1.50407	0.0435223	0.311991
cj1514_5	-1.50674	0.00551695	0.311991
cj0153_3	-1.50692	0.00918928	0.311991
cj1316_3	-1.5092	0.0133827	0.311991
cj0496_1	-1.51029	0.03877	0.311991
cj0884_4	-1.51987	0.0418565	0.311991
cj0488_6	-1.52427	0.0177461	0.311991
cj0889_2	-1.5261	0.0343008	0.311991
cj0135_5	-1.5267	0.0150081	0.311991
cj0269_7	-1.53701	0.0385692	0.311991
cj0613_5	-1.53778	0.0130907	0.311991
cj1548_7	-1.53823	0.0473183	0.311991
cj0027_3	-1.53855	0.0103972	0.311991
cj0613_6	-1.53856	0.0433266	0.311991
cj1439_9	-1.54143	0.0494151	0.311991
cj0584_5	-1.54447	0.0440271	0.311991
cj0153_2	-1.54637	0.00513436	0.311991
cj0613_2	-1.54723	0.0213635	0.311991
cj1143_2	-1.54811	0.0318287	0.311991
cj0889_3	-1.5489	0.042743	0.311991
cj0613_4	-1.54992	0.0237359	0.311991
cj1429_3	-1.55067	0.00990973	0.311991
cj1514_7	-1.5537	0.0310392	0.311991
cj0481_2	-1.55886	0.00160271	0.311991
cj0782_3	-1.56004	0.0318617	0.311991
cj1514_2	-1.56401	0.0166848	0.311991
cj0516_5	-1.56499	0.0351028	0.311991
cj0613_7	-1.56709	0.0287657	0.311991
cj1143_7	-1.5686	0.0492992	0.311991
cj0782_9	-1.56904	0.038102	0.311991
cj0488_5	-1.5745	0.0472544	0.311991
cj0275_4	-1.57587	0.0136644	0.311991
cj0295_8	-1.58252	0.0376868	0.311991
cj1095_4	-1.58406	0.0300171	0.311991
cj1246_3	-1.58485	0.0171593	0.311991
cj1514_6	-1.58707	0.000937098	0.301928
cj1514_3	-1.58753	0.00922433	0.311991
cj0722_1	-1.59131	0.00686043	0.311991
cj1095_3	-1.59271	0.0258569	0.311991
cj1645_1	-1.59284	0.0495433	0.311991
cj0613_9	-1.60617	0.0295567	0.311991
cj0888_6	-1.60694	0.0258508	0.311991
cj1270_5	-1.61793	0.0404712	0.311991
cj1143_6	-1.62368	0.0287133	0.311991
cj1206_9	-1.62454	0.0224024	0.311991
cj0954_9	-1.62884	0.0303345	0.311991
cj0884_1	-1.67673	0.0469491	0.311991
cj0516_2	-1.69305	0.0166233	0.311991
cj1537_7	-1.69854	0.0470944	0.311991
cj0954_4	-1.69908	0.0104511	0.311991
cj1497_1	-1.72888	0.0447603	0.311991
cj0759_9	-1.75064	0.0372663	0.311991
cj0516_3	-1.75854	0.0262576	0.311991
cj0275_9	-1.81904	0.0413996	0.311991
cj0879_9	-1.86167	0.0479599	0.311991
cj0613_1	-1.86304	0.0231453	0.311991
cj1015_5	-1.92064	0.0453119	0.311991
cj0345_3	-1.99001	0.0290328	0.311991
cj1031_2	-2.01134	0.0484555	0.311991
bh.pval, p-value adjusted using the Benjamini-Hochberg (BH) algorithm; bold letter, selected genes
